# Supplementary material for: Resource utilization by the Kori bustard in the Serengeti ecosystem
Source: PLoS One. 2019 Sep 4;14(9):e0221035. doi: 10.1371/journal.pone.0221035 (PMC6726138; doi:10.1371/journal.pone.0221035)
Supplement: S1 Table — (XLSX) [file pone.0221035.s002.xlsx]

## Sheet: Sheet2
Row Labels	Min of Date_Time	Max of Date_Time
631	2013-06-13 19:00:00	2013-09-10 11:00:00
632	2013-07-16 06:00:00	2013-09-02 11:00:00
633	2013-07-16 02:00:00	2013-08-22 11:00:00
634	2013-07-17 02:00:00	2013-08-15 10:00:00
1279	2014-02-23 10:00:00	2015-01-24 09:00:00
1280	2014-02-22 10:00:00	2014-12-17 21:00:00
1281	2014-02-21 13:00:00	2015-01-12 15:00:00
12821	2014-02-22 05:00:00	2014-07-12 15:00:00
12822	2014-11-28 21:00:00	2015-02-14 21:00:00
58963	2014-03-05 10:00:00	2015-02-19 10:00:00
67122	2014-02-25 10:00:00	2015-02-19 10:00:00
67123	2014-03-04 10:00:00	2015-02-19 10:00:00
83228	2014-03-04 10:00:00	2015-02-19 10:00:00
83229	2014-03-04 10:00:00	2015-01-30 10:00:00
95330	2014-03-13 15:00:00	2014-03-25
(blank)
Grand Total	2013-06-13 19:00:00	2015-02-19 10:00:00

## Sheet: Sheet1
ID	Sex	Date_Time	Interval	Burst	daynight	Lat	Lon	REC
631	2	2013-06-13 19:00:00		1	4	-2.86008	35.1124	1
631	2	2013-06-14 03:00:00	8	1	5	-2.85977	35.1129	2
631	2	2013-06-14 11:00:00	8	1	1	-2.86332	35.1217	3
631	2	2013-06-14 19:00:00	8	1	6	-2.86135	35.1269	4
631	2	2013-06-15 03:00:00	8	1	5	-2.86125	35.1266	5
631	2	2013-06-15 11:00:00	8	1	1	-2.85112	35.1253	6
631	2	2013-06-15 19:00:00	8	1	6	-2.85145	35.1382	7
631	2	2013-06-16 03:00:00	8	1	5	-2.85145	35.1384	8
631	2	2013-06-16 11:00:00	8	1	1	-2.85337	35.1383	9
631	2	2013-06-17 03:00:00	16	1	5	-2.85382	35.1354	10
631	2	2013-06-17 11:00:00	8	1	1	-2.85277	35.1254	11
631	2	2013-06-17 19:00:00	8	1	4	-2.85578	35.1353	12
631	2	2013-06-18 03:00:00	8	1	5	-2.8558	35.1353	13
631	2	2013-06-18 11:00:00	8	1	1	-2.87122	35.1259	14
631	2	2013-06-18 19:00:00	8	1	4	-2.86453	35.1278	15
631	2	2013-06-19 03:00:00	8	1	5	-2.86453	35.1279	16
631	2	2013-06-19 11:00:00	8	1	1	-2.87145	35.1197	17
631	2	2013-06-19 19:00:00	8	1	4	-2.87283	35.1375	18
631	2	2013-06-20 03:00:00	8	1	5	-2.87112	35.136	19
631	2	2013-06-20 11:00:00	8	1	1	-2.87402	35.1204	20
631	2	2013-06-20 19:00:00	8	1	4	-2.86177	35.1343	21
631	2	2013-06-21 03:00:00	8	1	5	-2.86167	35.1352	22
631	2	2013-06-21 11:00:00	8	1	1	-2.87022	35.1309	23
631	2	2013-06-21 19:00:00	8	1	4	-2.86182	35.1362	24
631	2	2013-06-22 03:00:00	8	1	5	-2.86247	35.1366	25
631	2	2013-06-22 11:00:00	8	1	1	-2.86678	35.1146	26
631	2	2013-06-22 19:00:00	8	1	4	-2.85888	35.1191	27
631	2	2013-06-23 03:00:00	8	1	5	-2.85965	35.1181	28
631	2	2013-06-23 11:00:00	8	1	1	-2.86243	35.1012	29
631	2	2013-06-23 19:00:00	8	1	4	-2.86527	35.1234	30
631	2	2013-06-24 03:00:00	8	1	5	-2.86742	35.1262	31
631	2	2013-06-24 11:00:00	8	1	1	-2.88422	35.1395	32
631	2	2013-06-24 19:00:00	8	1	4	-2.92875	35.1645	33
631	2	2013-06-25 03:00:00	8	1	5	-2.92942	35.1642	34
631	2	2013-06-25 11:00:00	8	1	1	-2.92895	35.1912	35
631	2	2013-06-25 19:00:00	8	1	4	-2.93045	35.1818	36
631	2	2013-06-26 03:00:00	8	1	5	-2.93277	35.1635	37
631	2	2013-06-26 11:00:00	8	1	1	-2.93387	35.1949	38
631	2	2013-06-26 19:00:00	8	1	4	-2.93523	35.1703	39
631	2	2013-06-27 03:00:00	8	1	5	-2.93352	35.1612	40
631	2	2013-06-27 11:00:00	8	1	1	-2.938	35.2027	41
631	2	2013-06-27 19:00:00	8	1	4	-2.92712	35.1724	42
631	2	2013-06-28 03:00:00	8	1	5	-2.9271	35.1724	43
631	2	2013-06-28 11:00:00	8	1	1	-2.86978	35.1195	44
631	2	2013-06-28 19:00:00	8	1	4	-2.8779	35.1423	45
631	2	2013-06-29 03:00:00	8	1	5	-2.87788	35.1422	46
631	2	2013-06-29 11:00:00	8	1	1	-2.91655	35.1838	47
631	2	2013-06-29 19:00:00	8	1	4	-2.92815	35.1731	48
631	2	2013-06-30 03:00:00	8	1	5	-2.92815	35.1731	49
631	2	2013-06-30 11:00:00	8	1	1	-2.89008	35.1696	50
631	2	2013-06-30 19:00:00	8	1	4	-2.89903	35.1675	51
631	2	2013-07-01 03:00:00	8	1	5	-2.899	35.1675	52
631	2	2013-07-01 11:00:00	8	1	1	-2.90843	35.1314	53
631	2	2013-07-01 19:00:00	8	1	4	-2.91623	35.1164	54
631	2	2013-07-02 03:00:00	8	1	5	-2.91622	35.1164	55
631	2	2013-07-02 11:00:00	8	1	1	-2.92868	35.1871	56
631	2	2013-07-02 19:00:00	8	1	4	-2.92868	35.1871	57
631	2	2013-07-03 03:00:00	8	1	5	-2.90618	35.1848	58
631	2	2013-07-03 11:00:00	8	1	1	-2.90275	35.1773	59
631	2	2013-07-03 19:00:00	8	1	4	-2.89817	35.1678	60
631	2	2013-07-04 03:00:00	8	1	5	-2.89802	35.1679	61
631	2	2013-07-04 11:00:00	8	1	1	-2.92198	35.1951	62
631	2	2013-07-04 19:00:00	8	1	4	-2.93055	35.1721	63
631	2	2013-07-05 03:00:00	8	1	5	-2.93052	35.1721	64
631	2	2013-07-05 11:00:00	8	1	1	-2.87192	35.1176	65
631	2	2013-07-05 19:00:00	8	1	4	-2.84672	35.1053	66
631	2	2013-07-06 03:00:00	8	1	5	-2.84667	35.1053	67
631	2	2013-07-06 11:00:00	8	1	1	-2.86485	35.0472	68
631	2	2013-07-06 19:00:00	8	1	4	-2.894	35.0226	69
631	2	2013-07-07 03:00:00	8	1	5	-2.8937	35.0227	70
631	2	2013-07-07 11:00:00	8	1	1	-2.91398	34.982	71
631	2	2013-07-07 19:00:00	8	1	4	-2.95495	35.0102	72
631	2	2013-07-08 03:00:00	8	1	5	-2.9548	35.0101	73
631	2	2013-07-08 11:00:00	8	1	1	-3.01178	35.0547	74
631	2	2013-07-08 19:00:00	8	1	4	-2.98823	35.1258	75
631	2	2013-07-09 03:00:00	8	1	5	-2.98818	35.1258	76
631	2	2013-07-09 11:00:00	8	1	1	-2.9391	35.1882	77
631	2	2013-07-09 19:00:00	8	1	4	-2.92822	35.1715	78
631	2	2013-07-10 03:00:00	8	1	5	-2.92895	35.1721	79
631	2	2013-07-10 11:00:00	8	1	1	-2.93687	35.1985	80
631	2	2013-07-10 19:00:00	8	1	4	-2.91107	35.1827	81
631	2	2013-07-11 03:00:00	8	1	5	-2.91108	35.1827	82
631	2	2013-07-11 11:00:00	8	1	1	-2.91597	35.1834	83
631	2	2013-07-11 19:00:00	8	1	4	-2.91447	35.1867	84
631	2	2013-07-12 03:00:00	8	1	5	-2.91472	35.1872	85
631	2	2013-07-12 11:00:00	8	1	1	-2.93687	35.1912	86
631	2	2013-07-12 19:00:00	8	1	4	-2.91205	35.1687	87
631	2	2013-07-13 03:00:00	8	1	5	-2.91047	35.1689	88
631	2	2013-07-13 11:00:00	8	1	1	-2.8473	35.1174	89
631	2	2013-07-13 19:00:00	8	1	4	-2.85478	35.1279	90
631	2	2013-07-14 03:00:00	8	1	5	-2.8548	35.1279	91
631	2	2013-07-14 11:00:00	8	1	1	-2.89078	35.1672	92
631	2	2013-07-14 19:00:00	8	1	4	-2.91867	35.1705	93
631	2	2013-07-15 03:00:00	8	1	5	-2.91863	35.1705	94
631	2	2013-07-15 11:00:00	8	1	1	-2.93993	35.197	95
631	2	2013-07-15 19:00:00	8	1	4	-2.90087	35.177	96
631	2	2013-07-16 03:00:00	8	1	5	-2.90085	35.1771	97
631	2	2013-07-16 11:00:00	8	1	1	-2.85143	35.164	98
631	2	2013-07-17 03:00:00	16	1	5	-2.86107	35.1299	99
631	2	2013-07-17 11:00:00	8	1	1	-2.81912	35.1364	100
631	2	2013-07-17 19:00:00	8	1	4	-2.83872	35.1471	101
631	2	2013-07-18 03:00:00	8	1	5	-2.8387	35.1471	102
631	2	2013-07-18 11:00:00	8	1	1	-2.86415	35.15	103
631	2	2013-07-18 19:00:00	8	1	4	-2.84882	35.1516	104
631	2	2013-07-19 03:00:00	8	1	5	-2.8488	35.1516	105
631	2	2013-07-19 11:00:00	8	1	1	-2.84963	35.1548	106
631	2	2013-07-19 19:00:00	8	1	4	-2.86438	35.1709	107
631	2	2013-07-20 03:00:00	8	1	5	-2.86642	35.1718	108
631	2	2013-07-20 11:00:00	8	1	1	-2.89882	35.1747	109
631	2	2013-07-20 19:00:00	8	1	4	-2.93558	35.1945	110
631	2	2013-07-21 03:00:00	8	1	5	-2.93962	35.1843	111
631	2	2013-07-21 11:00:00	8	1	1	-2.92822	35.2024	112
631	2	2013-07-21 19:00:00	8	1	4	-2.91932	35.1728	113
631	2	2013-07-22 03:00:00	8	1	5	-2.93163	35.1628	114
631	2	2013-07-22 11:00:00	8	1	1	-2.91588	35.1831	115
631	2	2013-07-22 19:00:00	8	1	4	-2.91942	35.1763	116
631	2	2013-07-23 03:00:00	8	1	5	-2.9445	35.1698	117
631	2	2013-07-23 11:00:00	8	1	1	-2.93987	35.1947	118
631	2	2013-07-23 19:00:00	8	1	4	-2.9414	35.1742	119
631	2	2013-07-24 03:00:00	8	1	5	-2.95462	35.1578	120
631	2	2013-07-24 11:00:00	8	1	1	-2.93532	35.1975	121
631	2	2013-07-24 19:00:00	8	1	4	-2.93975	35.1747	122
631	2	2013-07-25 03:00:00	8	1	5	-2.94383	35.1679	123
631	2	2013-07-25 11:00:00	8	1	1	-2.93853	35.1928	124
631	2	2013-07-25 19:00:00	8	1	4	-2.90537	35.1863	125
631	2	2013-07-26 03:00:00	8	1	5	-2.91577	35.1758	126
631	2	2013-07-26 11:00:00	8	1	1	-2.85598	35.1618	127
631	2	2013-07-26 19:00:00	8	1	4	-2.8659	35.1745	128
631	2	2013-07-27 03:00:00	8	1	5	-2.86832	35.176	129
631	2	2013-07-27 11:00:00	8	1	1	-2.93453	35.1953	130
631	2	2013-07-27 19:00:00	8	1	4	-2.94118	35.1712	131
631	2	2013-07-28 03:00:00	8	1	5	-2.9351	35.166	132
631	2	2013-07-28 11:00:00	8	1	1	-2.93682	35.1986	133
631	2	2013-07-28 23:00:00	12	1	5	-2.93028	35.175	134
631	2	2013-07-29 05:00:00	6	1	5	-2.93025	35.1749	135
631	2	2013-07-29 11:00:00	6	1	1	-2.93738	35.1999	136
631	2	2013-07-29 18:00:00	7	1	4	-2.92827	35.1762	137
631	2	2013-07-29 23:00:00	5	1	5	-2.92832	35.1738	138
631	2	2013-07-30 05:00:00	6	1	5	-2.92915	35.1727	139
631	2	2013-07-30 11:00:00	6	1	1	-2.9359	35.1974	140
631	2	2013-07-30 18:00:00	7	1	4	-2.93113	35.1746	141
631	2	2013-07-30 23:00:00	5	1	5	-2.92747	35.1711	142
631	2	2013-07-31 05:00:00	6	1	5	-2.92738	35.1711	143
631	2	2013-07-31 11:00:00	6	1	1	-2.93758	35.1918	144
631	2	2013-07-31 18:00:00	7	1	4	-2.9156	35.176	145
631	2	2013-07-31 23:00:00	5	1	5	-2.91575	35.1758	146
631	2	2013-08-01 05:00:00	6	1	5	-2.91575	35.1758	147
631	2	2013-08-01 11:00:00	6	1	1	-2.9377	35.2058	148
631	2	2013-08-01 18:00:00	7	1	4	-2.92678	35.1718	149
631	2	2013-08-01 23:00:00	5	1	5	-2.92775	35.1726	150
631	2	2013-08-02 05:00:00	6	1	5	-2.92725	35.1731	151
631	2	2013-08-02 11:00:00	6	1	1	-2.93933	35.2021	152
631	2	2013-08-02 18:00:00	7	1	4	-2.92915	35.1655	153
631	2	2013-08-02 23:00:00	5	1	5	-2.92992	35.1655	154
631	2	2013-08-03 05:00:00	6	1	5	-2.92833	35.1656	155
631	2	2013-08-03 11:00:00	6	1	1	-2.93755	35.1988	156
631	2	2013-08-03 18:00:00	7	1	4	-2.90908	35.1844	157
631	2	2013-08-03 23:00:00	5	1	5	-2.90955	35.1846	158
631	2	2013-08-04 05:00:00	6	1	5	-2.90952	35.1846	159
631	2	2013-08-04 11:00:00	6	1	1	-2.8488	35.1642	160
631	2	2013-08-04 18:00:00	7	1	4	-2.84658	35.1475	161
631	2	2013-08-04 23:00:00	5	1	5	-2.84532	35.148	162
631	2	2013-08-05 05:00:00	6	1	5	-2.84502	35.1483	163
631	2	2013-08-05 11:00:00	6	1	1	-2.91975	35.188	164
631	2	2013-08-05 18:00:00	7	1	4	-2.93582	35.1803	165
631	2	2013-08-05 23:00:00	5	1	5	-2.9376	35.1765	166
631	2	2013-08-06 05:00:00	6	1	5	-2.93762	35.1765	167
631	2	2013-08-06 11:00:00	6	1	1	-2.93718	35.205	168
631	2	2013-08-06 18:00:00	7	1	4	-2.93245	35.1713	169
631	2	2013-08-06 23:00:00	5	1	5	-2.9324	35.1726	170
631	2	2013-08-07 05:00:00	6	1	5	-2.9324	35.1726	171
631	2	2013-08-07 11:00:00	6	1	1	-2.93858	35.2037	172
631	2	2013-08-07 18:00:00	7	1	4	-2.91012	35.1889	173
631	2	2013-08-07 23:00:00	5	1	5	-2.9103	35.1888	174
631	2	2013-08-08 05:00:00	6	1	5	-2.91183	35.188	175
631	2	2013-08-08 11:00:00	6	1	1	-2.86283	35.1591	176
631	2	2013-08-08 18:00:00	7	1	4	-2.84352	35.1399	177
631	2	2013-08-08 23:00:00	5	1	5	-2.84375	35.1393	178
631	2	2013-08-09 05:00:00	6	1	5	-2.84373	35.1393	179
631	2	2013-08-09 11:00:00	6	1	1	-2.88435	35.1677	180
631	2	2013-08-09 18:00:00	7	1	4	-2.92867	35.1872	181
631	2	2013-08-09 23:00:00	5	1	5	-2.92855	35.1864	182
631	2	2013-08-10 05:00:00	6	1	5	-2.92855	35.1864	183
631	2	2013-08-10 11:00:00	6	1	1	-2.93762	35.2028	184
631	2	2013-08-10 18:00:00	7	1	4	-2.91103	35.1745	185
631	2	2013-08-10 23:00:00	5	1	5	-2.91167	35.1729	186
631	2	2013-08-11 05:00:00	6	1	5	-2.91275	35.1727	187
631	2	2013-08-11 11:00:00	6	1	1	-2.86405	35.1587	188
631	2	2013-08-11 18:00:00	7	1	4	-2.88373	35.1706	189
631	2	2013-08-11 23:00:00	5	1	5	-2.88533	35.1717	190
631	2	2013-08-12 05:00:00	6	1	5	-2.88532	35.1717	191
631	2	2013-08-12 11:00:00	6	1	1	-2.9357	35.2004	192
631	2	2013-08-12 18:00:00	7	1	4	-2.9052	35.1867	193
631	2	2013-08-12 23:00:00	5	1	5	-2.90542	35.1871	194
631	2	2013-08-13 05:00:00	6	1	5	-2.9054	35.1871	195
631	2	2013-08-13 11:00:00	6	1	1	-2.91798	35.185	196
631	2	2013-08-13 18:00:00	7	1	4	-2.93402	35.1857	197
631	2	2013-08-13 23:00:00	5	1	5	-2.9425	35.1752	198
631	2	2013-08-14 05:00:00	6	1	5	-2.94275	35.1757	199
631	2	2013-08-14 11:00:00	6	1	1	-2.93918	35.1949	200
631	2	2013-08-14 18:00:00	7	1	4	-2.93733	35.1713	201
631	2	2013-08-14 23:00:00	5	1	5	-2.94527	35.1736	202
631	2	2013-08-15 05:00:00	6	1	5	-2.94562	35.1735	203
631	2	2013-08-15 11:00:00	6	1	1	-2.9418	35.1942	204
631	2	2013-08-15 18:00:00	7	1	4	-2.93707	35.1781	205
631	2	2013-08-15 23:00:00	5	1	5	-2.94738	35.1737	206
631	2	2013-08-16 05:00:00	6	1	5	-2.94408	35.176	207
631	2	2013-08-16 11:00:00	6	1	1	-2.93668	35.1925	208
631	2	2013-08-16 18:00:00	7	1	4	-2.92922	35.1688	209
631	2	2013-08-16 23:00:00	5	1	5	-2.89978	35.1384	210
631	2	2013-08-17 05:00:00	6	1	5	-2.89988	35.1467	211
631	2	2013-08-17 11:00:00	6	1	1	-2.93843	35.2024	212
631	2	2013-08-17 18:00:00	7	1	4	-2.93057	35.1892	213
631	2	2013-08-17 23:00:00	5	1	5	-2.93897	35.1728	214
631	2	2013-08-18 05:00:00	6	1	5	-2.94565	35.1735	215
631	2	2013-08-18 11:00:00	6	1	1	-2.93795	35.1945	216
631	2	2013-08-18 18:00:00	7	1	4	-2.93563	35.1901	217
631	2	2013-08-18 23:00:00	5	1	5	-2.94462	35.1763	218
631	2	2013-08-19 05:00:00	6	1	5	-2.9532	35.1743	219
631	2	2013-08-19 11:00:00	6	1	1	-2.9362	35.2013	220
631	2	2013-08-19 18:00:00	7	1	4	-2.93187	35.1788	221
631	2	2013-08-19 23:00:00	5	1	5	-2.95167	35.1772	222
631	2	2013-08-20 05:00:00	6	1	5	-2.94195	35.1999	223
631	2	2013-08-20 11:00:00	6	1	1	-2.93645	35.2018	224
631	2	2013-08-20 18:00:00	7	1	4	-2.9367	35.1883	225
631	2	2013-08-20 23:00:00	5	1	5	-2.93762	35.1741	226
631	2	2013-08-21 05:00:00	6	1	5	-2.93952	35.1781	227
631	2	2013-08-21 11:00:00	6	1	1	-2.9347	35.2024	228
631	2	2013-08-21 18:00:00	7	1	4	-2.9336	35.1883	229
631	2	2013-08-21 23:00:00	5	1	5	-2.9345	35.1917	230
631	2	2013-08-22 05:00:00	6	1	5	-2.9345	35.1917	231
631	2	2013-08-22 11:00:00	6	1	1	-2.94043	35.1977	232
631	2	2013-08-22 18:00:00	7	1	4	-2.93525	35.1999	233
631	2	2013-08-22 23:00:00	5	1	5	-2.93122	35.2014	234
631	2	2013-08-23 05:00:00	6	1	5	-2.93122	35.2014	235
631	2	2013-08-23 11:00:00	6	1	1	-2.93755	35.1979	236
631	2	2013-08-23 18:00:00	7	1	4	-2.93745	35.1809	237
631	2	2013-08-23 23:00:00	5	1	5	-2.93962	35.174	238
631	2	2013-08-24 05:00:00	6	1	5	-2.93983	35.1731	239
631	2	2013-08-24 11:00:00	6	1	1	-2.94042	35.1932	240
631	2	2013-08-24 18:00:00	7	1	4	-2.9383	35.1777	241
631	2	2013-08-24 23:00:00	5	1	5	-2.93858	35.1752	242
631	2	2013-08-25 05:00:00	6	1	5	-2.94258	35.1759	243
631	2	2013-08-25 11:00:00	6	1	1	-2.9403	35.1893	244
631	2	2013-08-25 18:00:00	7	1	4	-2.94603	35.1742	245
631	2	2013-08-29 18:00:00	96	2	6	-2.9416	35.1808	246
631	2	2013-08-29 23:00:00	5	2	5	-2.9403	35.1788	247
631	2	2013-08-30 05:00:00	6	2	5	-2.94588	35.1741	248
631	2	2013-08-30 11:00:00	6	2	1	-2.93702	35.1941	249
631	2	2013-08-30 18:00:00	7	2	4	-2.93985	35.1732	250
631	2	2013-08-30 23:00:00	5	2	5	-2.93983	35.1734	251
631	2	2013-08-31 05:00:00	6	2	5	-2.94247	35.1754	252
631	2	2013-08-31 11:00:00	6	2	1	-2.93533	35.2016	253
631	2	2013-08-31 18:00:00	7	2	4	-2.93792	35.177	254
631	2	2013-08-31 23:00:00	5	2	5	-2.9379	35.1743	255
631	2	2013-09-01 05:00:00	6	2	5	-2.94105	35.1751	256
631	2	2013-09-01 11:00:00	6	2	1	-2.93885	35.2047	257
631	2	2013-09-01 18:00:00	7	2	4	-2.94337	35.1787	258
631	2	2013-09-01 23:00:00	5	2	5	-2.94278	35.1752	259
631	2	2013-09-02 05:00:00	6	2	5	-2.94277	35.1752	260
631	2	2013-09-02 11:00:00	6	2	1	-2.93498	35.1865	261
631	2	2013-09-02 18:00:00	7	2	4	-2.94542	35.172	262
631	2	2013-09-02 23:00:00	5	2	5	-2.946	35.1726	263
631	2	2013-09-03 05:00:00	6	2	5	-2.94627	35.1728	264
631	2	2013-09-03 11:00:00	6	2	1	-2.94017	35.198	265
631	2	2013-09-03 18:00:00	7	2	4	-2.94043	35.175	266
631	2	2013-09-03 23:00:00	5	2	5	-2.9414	35.1741	267
631	2	2013-09-04 05:00:00	6	2	5	-2.94157	35.1745	268
631	2	2013-09-04 11:00:00	6	2	1	-2.9375	35.2043	269
631	2	2013-09-04 18:00:00	7	2	4	-2.9381	35.1757	270
631	2	2013-09-04 23:00:00	5	2	5	-2.9429	35.1751	271
631	2	2013-09-05 05:00:00	6	2	5	-2.94292	35.1751	272
631	2	2013-09-05 11:00:00	6	2	1	-2.94077	35.2015	273
631	2	2013-09-05 18:00:00	7	2	4	-2.94407	35.1821	274
631	2	2013-09-05 23:00:00	5	2	5	-2.94293	35.1767	275
631	2	2013-09-06 05:00:00	6	2	5	-2.94295	35.1766	276
631	2	2013-09-06 11:00:00	6	2	1	-2.94467	35.2047	277
631	2	2013-09-06 18:00:00	7	2	4	-2.94277	35.1791	278
631	2	2013-09-06 23:00:00	5	2	5	-2.94155	35.1756	279
631	2	2013-09-07 05:00:00	6	2	5	-2.94155	35.1756	280
631	2	2013-09-07 11:00:00	6	2	1	-2.94222	35.1979	281
631	2	2013-09-07 18:00:00	7	2	4	-2.90158	35.1799	282
631	2	2013-09-07 23:00:00	5	2	5	-2.90085	35.1805	283
631	2	2013-09-08 05:00:00	6	2	5	-2.90087	35.1805	284
631	2	2013-09-08 11:00:00	6	2	1	-2.85978	35.1587	285
631	2	2013-09-08 18:00:00	7	2	4	-2.89283	35.1608	286
631	2	2013-09-08 23:00:00	5	2	5	-2.89428	35.1623	287
631	2	2013-09-09 05:00:00	6	2	5	-2.89422	35.1622	288
631	2	2013-09-09 11:00:00	6	2	1	-2.92963	35.2045	289
631	2	2013-09-09 18:00:00	7	2	4	-2.9409	35.1776	290
631	2	2013-09-09 23:00:00	5	2	5	-2.945	35.1714	291
631	2	2013-09-10 05:00:00	6	2	5	-2.94608	35.1723	292
631	2	2013-09-10 11:00:00	6	2	1	-2.94012	35.1911	293
632	2	2013-07-16 06:00:00		3	1	-2.82977	35.1169	294
632	2	2013-07-16 14:00:00	8	3	3	-2.831	35.1166	295
632	2	2013-07-16 22:00:00	8	3	5	-2.83547	35.1163	296
632	2	2013-07-17 06:00:00	8	3	1	-2.84265	35.1236	297
632	2	2013-07-17 14:00:00	8	3	2	-2.85022	35.1192	298
632	2	2013-07-17 22:00:00	8	3	5	-2.83875	35.1224	299
632	2	2013-07-18 06:00:00	8	3	1	-2.84965	35.1295	300
632	2	2013-07-18 14:00:00	8	3	2	-2.85138	35.124	301
632	2	2013-07-18 22:00:00	8	3	5	-2.83932	35.1277	302
632	2	2013-07-19 06:00:00	8	3	1	-2.83932	35.1342	303
632	2	2013-07-19 14:00:00	8	3	2	-2.85083	35.1243	304
632	2	2013-07-19 22:00:00	8	3	5	-2.841	35.1287	305
632	2	2013-07-20 06:00:00	8	3	1	-2.84135	35.1221	306
632	2	2013-07-20 14:00:00	8	3	2	-2.84992	35.1185	307
632	2	2013-07-20 22:00:00	8	3	5	-2.84395	35.1232	308
632	2	2013-07-21 06:00:00	8	3	1	-2.84803	35.1312	309
632	2	2013-07-21 14:00:00	8	3	2	-2.84958	35.126	310
632	2	2013-07-21 22:00:00	8	3	5	-2.85463	35.1331	311
632	2	2013-07-22 06:00:00	8	3	1	-2.85413	35.1349	312
632	2	2013-07-22 14:00:00	8	3	2	-2.85488	35.1262	313
632	2	2013-07-22 22:00:00	8	3	5	-2.84855	35.1315	314
632	2	2013-07-23 06:00:00	8	3	1	-2.84938	35.1322	315
632	2	2013-07-23 14:00:00	8	3	2	-2.84863	35.1165	316
632	2	2013-07-23 23:00:00	9	3	5	-2.84857	35.13	317
632	2	2013-07-24 05:00:00	6	3	5	-2.84875	35.13	318
632	2	2013-07-24 11:00:00	6	3	1	-2.84928	35.1255	319
632	2	2013-07-24 18:00:00	7	3	4	-2.84872	35.1289	320
632	2	2013-07-24 23:00:00	5	3	5	-2.85112	35.1275	321
632	2	2013-07-25 05:00:00	6	3	5	-2.8511	35.1275	322
632	2	2013-07-25 11:00:00	6	3	1	-2.85002	35.1239	323
632	2	2013-07-25 18:00:00	7	3	3	-2.83727	35.1208	324
632	2	2013-07-25 23:00:00	5	3	5	-2.83693	35.1209	325
632	2	2013-07-26 05:00:00	6	3	5	-2.83692	35.1209	326
632	2	2013-07-26 11:00:00	6	3	1	-2.84815	35.1181	327
632	2	2013-07-26 18:00:00	7	3	4	-2.85992	35.1204	328
632	2	2013-07-26 23:00:00	5	3	5	-2.85967	35.1199	329
632	2	2013-07-27 05:00:00	6	3	5	-2.85965	35.1199	330
632	2	2013-07-27 11:00:00	6	3	1	-2.85062	35.125	331
632	2	2013-07-27 18:00:00	7	3	4	-2.84573	35.1298	332
632	2	2013-07-27 23:00:00	5	3	5	-2.84557	35.1299	333
632	2	2013-07-28 05:00:00	6	3	5	-2.8458	35.1302	334
632	2	2013-07-28 11:00:00	6	3	1	-2.85045	35.1247	335
632	2	2013-07-28 18:00:00	7	3	4	-2.83898	35.1306	336
632	2	2013-07-28 23:00:00	5	3	5	-2.83852	35.1305	337
632	2	2013-07-29 05:00:00	6	3	5	-2.83857	35.1305	338
632	2	2013-07-29 11:00:00	6	3	1	-2.8399	35.1315	339
632	2	2013-07-29 18:00:00	7	3	4	-2.83735	35.1336	340
632	2	2013-07-29 23:00:00	5	3	5	-2.83823	35.1338	341
632	2	2013-07-30 05:00:00	6	3	5	-2.8382	35.1338	342
632	2	2013-07-30 11:00:00	6	3	1	-2.8447	35.1316	343
632	2	2013-07-30 18:00:00	7	3	4	-2.84018	35.1303	344
632	2	2013-07-30 23:00:00	5	3	5	-2.8385	35.1305	345
632	2	2013-07-31 05:00:00	6	3	5	-2.83845	35.1305	346
632	2	2013-07-31 11:00:00	6	3	1	-2.84373	35.1394	347
632	2	2013-07-31 18:00:00	7	3	4	-2.841	35.1315	348
632	2	2013-07-31 23:00:00	5	3	5	-2.84108	35.1319	349
632	2	2013-08-01 05:00:00	6	3	5	-2.84108	35.1319	350
632	2	2013-08-01 11:00:00	6	3	1	-2.84545	35.1193	351
632	2	2013-08-01 18:00:00	7	3	4	-2.83958	35.1285	352
632	2	2013-08-01 23:00:00	5	3	5	-2.83968	35.1286	353
632	2	2013-08-02 05:00:00	6	3	5	-2.83963	35.1286	354
632	2	2013-08-02 11:00:00	6	3	1	-2.84822	35.1256	355
632	2	2013-08-02 18:00:00	7	3	4	-2.84928	35.1324	356
632	2	2013-08-02 23:00:00	5	3	5	-2.84913	35.1323	357
632	2	2013-08-03 05:00:00	6	3	5	-2.8492	35.1323	358
632	2	2013-08-03 11:00:00	6	3	1	-2.85317	35.1258	359
632	2	2013-08-03 18:00:00	7	3	4	-2.8489	35.1306	360
632	2	2013-08-03 23:00:00	5	3	5	-2.8489	35.1306	361
632	2	2013-08-04 05:00:00	6	3	5	-2.84887	35.1306	362
632	2	2013-08-04 11:00:00	6	3	1	-2.83878	35.1302	363
632	2	2013-08-04 18:00:00	7	3	4	-2.8491	35.1325	364
632	2	2013-08-04 23:00:00	5	3	5	-2.8484	35.1314	365
632	2	2013-08-05 05:00:00	6	3	5	-2.8484	35.1314	366
632	2	2013-08-05 11:00:00	6	3	1	-2.85575	35.1272	367
632	2	2013-08-05 18:00:00	7	3	4	-2.8473	35.1315	368
632	2	2013-08-05 23:00:00	5	3	5	-2.84762	35.1316	369
632	2	2013-08-06 05:00:00	6	3	5	-2.84763	35.1316	370
632	2	2013-08-06 11:00:00	6	3	1	-2.8534	35.1383	371
632	2	2013-08-06 18:00:00	7	3	4	-2.83265	35.1339	372
632	2	2013-08-06 23:00:00	5	3	5	-2.83285	35.1334	373
632	2	2013-08-07 05:00:00	6	3	5	-2.83283	35.1334	374
632	2	2013-08-07 11:00:00	6	3	1	-2.84998	35.1254	375
632	2	2013-08-07 18:00:00	7	3	4	-2.83425	35.1367	376
632	2	2013-08-07 23:00:00	5	3	5	-2.83437	35.1369	377
632	2	2013-08-08 05:00:00	6	3	5	-2.83435	35.1369	378
632	2	2013-08-08 11:00:00	6	3	1	-2.84023	35.1414	379
632	2	2013-08-08 18:00:00	7	3	4	-2.8416	35.1354	380
632	2	2013-08-08 23:00:00	5	3	5	-2.84375	35.1393	381
632	2	2013-08-09 05:00:00	6	3	5	-2.84373	35.1393	382
632	2	2013-08-09 11:00:00	6	3	1	-2.88435	35.1677	383
632	2	2013-08-09 18:00:00	7	3	4	-2.92867	35.1872	384
632	2	2013-08-09 23:00:00	5	3	5	-2.92855	35.1864	385
632	2	2013-08-10 05:00:00	6	3	5	-2.92855	35.1864	386
632	2	2013-08-10 11:00:00	6	3	1	-2.93762	35.2028	387
632	2	2013-08-10 18:00:00	7	3	4	-2.91103	35.1745	388
632	2	2013-08-10 23:00:00	5	3	5	-2.91167	35.1729	389
632	2	2013-08-11 05:00:00	6	3	5	-2.91275	35.1727	390
632	2	2013-08-11 11:00:00	6	3	1	-2.86405	35.1587	391
632	2	2013-08-11 18:00:00	7	3	4	-2.88373	35.1706	392
632	2	2013-08-11 23:00:00	5	3	5	-2.88533	35.1717	393
632	2	2013-08-12 05:00:00	6	3	5	-2.88532	35.1717	394
632	2	2013-08-12 11:00:00	6	3	1	-2.9357	35.2004	395
632	2	2013-08-12 18:00:00	7	3	4	-2.9052	35.1867	396
632	2	2013-08-12 23:00:00	5	3	5	-2.90542	35.1871	397
632	2	2013-08-13 05:00:00	6	3	5	-2.9054	35.1871	398
632	2	2013-08-13 11:00:00	6	3	1	-2.91798	35.185	399
632	2	2013-08-13 18:00:00	7	3	4	-2.93402	35.1857	400
632	2	2013-08-13 23:00:00	5	3	5	-2.70998	35.1195	401
632	2	2013-08-14 05:00:00	6	3	5	-2.70978	35.1197	402
632	2	2013-08-14 11:00:00	6	3	1	-2.73705	35.1207	403
632	2	2013-08-14 18:00:00	7	3	4	-2.76003	35.1438	404
632	2	2013-08-14 23:00:00	5	3	5	-2.75798	35.1611	405
632	2	2013-08-15 05:00:00	6	3	5	-2.758	35.1611	406
632	2	2013-08-15 11:00:00	6	3	1	-2.74638	35.1168	407
632	2	2013-08-15 18:00:00	7	3	4	-2.72948	35.1197	408
632	2	2013-08-15 23:00:00	5	3	5	-2.72527	35.1251	409
632	2	2013-08-16 05:00:00	6	3	5	-2.72525	35.1251	410
632	2	2013-08-16 11:00:00	6	3	1	-2.73997	35.1294	411
632	2	2013-08-16 18:00:00	7	3	4	-2.73815	35.145	412
632	2	2013-08-16 23:00:00	5	3	5	-2.74768	35.151	413
632	2	2013-08-20 23:00:00	96	4	6	-2.74675	35.1353	414
632	2	2013-08-21 05:00:00	6	4	5	-2.74705	35.1354	415
632	2	2013-08-21 11:00:00	6	4	1	-2.75162	35.1251	416
632	2	2013-08-21 18:00:00	7	4	4	-2.76432	35.1426	417
632	2	2013-08-21 23:00:00	5	4	5	-2.7643	35.1426	418
632	2	2013-08-22 05:00:00	6	4	5	-2.76428	35.1431	419
632	2	2013-08-22 11:00:00	6	4	1	-2.79253	35.129	420
632	2	2013-08-22 18:00:00	7	4	4	-2.78207	35.1363	421
632	2	2013-08-22 23:00:00	5	4	5	-2.77883	35.1408	422
632	2	2013-08-23 05:00:00	6	4	5	-2.77887	35.1408	423
632	2	2013-08-23 11:00:00	6	4	1	-2.77265	35.1534	424
632	2	2013-08-23 18:00:00	7	4	4	-2.77135	35.1526	425
632	2	2013-08-23 23:00:00	5	4	5	-2.76753	35.1533	426
632	2	2013-08-24 05:00:00	6	4	5	-2.7675	35.1533	427
632	2	2013-08-24 11:00:00	6	4	1	-2.77643	35.1226	428
632	2	2013-08-24 18:00:00	7	4	4	-2.77695	35.139	429
632	2	2013-08-24 23:00:00	5	4	5	-2.77662	35.1386	430
632	2	2013-08-25 05:00:00	6	4	5	-2.77658	35.1386	431
632	2	2013-08-25 11:00:00	6	4	1	-2.77847	35.1221	432
632	2	2013-08-25 18:00:00	7	4	4	-2.76537	35.1298	433
632	2	2013-08-25 23:00:00	5	4	5	-2.76535	35.1298	434
632	2	2013-08-26 05:00:00	6	4	5	-2.76607	35.1303	435
632	2	2013-08-26 11:00:00	6	4	1	-2.76077	35.1241	436
632	2	2013-08-26 18:00:00	7	4	4	-2.75148	35.1223	437
632	2	2013-08-26 23:00:00	5	4	5	-2.75218	35.1223	438
632	2	2013-08-27 05:00:00	6	4	5	-2.75218	35.1223	439
632	2	2013-08-27 11:00:00	6	4	1	-2.76082	35.1244	440
632	2	2013-08-27 18:00:00	7	4	4	-2.74008	35.1398	441
632	2	2013-08-27 23:00:00	5	4	5	-2.74007	35.1397	442
632	2	2013-08-28 05:00:00	6	4	5	-2.73995	35.1397	443
632	2	2013-08-28 11:00:00	6	4	1	-2.7713	35.1427	444
632	2	2013-08-28 18:00:00	7	4	4	-2.78678	35.1329	445
632	2	2013-08-28 23:00:00	5	4	5	-2.78673	35.133	446
632	2	2013-08-29 05:00:00	6	4	5	-2.78673	35.133	447
632	2	2013-08-29 11:00:00	6	4	1	-2.77483	35.1589	448
632	2	2013-08-29 18:00:00	7	4	4	-2.75697	35.1619	449
632	2	2013-08-29 23:00:00	5	4	5	-2.76088	35.1633	450
632	2	2013-08-30 05:00:00	6	4	5	-2.7605	35.1628	451
632	2	2013-08-30 11:00:00	6	4	1	-2.76465	35.1787	452
632	2	2013-08-30 18:00:00	7	4	4	-2.75213	35.165	453
632	2	2013-08-30 23:00:00	5	4	5	-2.75317	35.1653	454
632	2	2013-08-31 05:00:00	6	4	5	-2.75315	35.1653	455
632	2	2013-08-31 11:00:00	6	4	1	-2.76047	35.1247	456
632	2	2013-08-31 18:00:00	7	4	4	-2.75948	35.1441	457
632	2	2013-08-31 23:00:00	5	4	5	-2.7592	35.1437	458
632	2	2013-09-01 05:00:00	6	4	5	-2.75918	35.1437	459
632	2	2013-09-01 11:00:00	6	4	1	-2.76068	35.1247	460
632	2	2013-09-01 18:00:00	7	4	4	-2.7484	35.1197	461
632	2	2013-09-01 23:00:00	5	4	5	-2.74837	35.1198	462
632	2	2013-09-02 05:00:00	6	4	5	-2.74833	35.1198	463
632	2	2013-09-02 11:00:00	6	4	1	-2.74077	35.1305	464
633	2	2013-07-16 02:00:00		5	5	-2.80277	35.0777	465
633	2	2013-07-18 10:00:00	56	6	1	-2.79085	35.0686	466
633	2	2013-07-18 18:00:00	8	6	4	-2.78062	35.0603	467
633	2	2013-07-19 02:00:00	8	6	5	-2.77652	35.0569	468
633	2	2013-07-19 10:00:00	8	6	1	-2.74863	35.0371	469
633	2	2013-07-19 18:00:00	8	6	4	-2.7377	35.0197	470
633	2	2013-07-20 02:00:00	8	6	5	-2.73765	35.0197	471
633	2	2013-07-20 10:00:00	8	6	1	-2.71548	34.9923	472
633	2	2013-07-20 18:00:00	8	6	4	-2.73098	34.9997	473
633	2	2013-07-21 02:00:00	8	6	5	-2.73118	34.9999	474
633	2	2013-07-21 10:00:00	8	6	1	-2.722	34.9608	475
633	2	2013-07-21 18:00:00	8	6	4	-2.68292	34.9169	476
633	2	2013-07-22 02:00:00	8	6	5	-2.67872	34.9051	477
633	2	2013-07-22 10:00:00	8	6	1	-2.64913	34.8663	478
633	2	2013-07-22 18:00:00	8	6	4	-2.63393	34.8461	479
633	2	2013-07-23 10:00:00	16	6	1	-2.5711	34.7819	480
633	2	2013-07-23 18:00:00	8	6	4	-2.56862	34.7748	481
633	2	2013-07-24 02:00:00	8	6	5	-2.54312	34.7419	482
633	2	2013-07-24 10:00:00	8	6	1	-2.53333	34.6686	483
633	2	2013-07-25 02:00:00	16	6	5	-2.54417	34.5895	484
633	2	2013-07-25 10:00:00	8	6	1	-2.54177	34.5535	485
633	2	2013-07-25 18:00:00	8	6	4	-2.5408	34.5377	486
633	2	2013-07-26 02:00:00	8	6	5	-2.54085	34.5376	487
633	2	2013-07-26 10:00:00	8	6	1	-2.53767	34.4982	488
633	2	2013-07-26 18:00:00	8	6	4	-2.51875	34.4766	489
633	2	2013-07-27 10:00:00	16	6	1	-2.49422	34.4496	490
633	2	2013-07-27 18:00:00	8	6	4	-2.50427	34.4359	491
633	2	2013-07-28 02:00:00	8	6	5	-2.50383	34.4346	492
633	2	2013-07-28 10:00:00	8	6	1	-2.52437	34.4494	493
633	2	2013-07-29 05:00:00	19	6	5	-2.52173	34.4487	494
633	2	2013-07-29 11:00:00	6	6	1	-2.52805	34.4459	495
633	2	2013-07-29 18:00:00	7	6	4	-2.51365	34.4378	496
633	2	2013-07-29 23:00:00	5	6	5	-2.51468	34.4403	497
633	2	2013-07-30 05:00:00	6	6	5	-2.51823	34.441	498
633	2	2013-07-30 11:00:00	6	6	1	-2.52625	34.4427	499
633	2	2013-07-30 18:00:00	7	6	4	-2.51297	34.4393	500
633	2	2013-07-30 23:00:00	5	6	5	-2.5139	34.4399	501
633	2	2013-07-31 05:00:00	6	6	5	-2.5142	34.44	502
633	2	2013-07-31 11:00:00	6	6	1	-2.52525	34.4375	503
633	2	2013-07-31 18:00:00	7	6	4	-2.51455	34.4423	504
633	2	2013-07-31 23:00:00	5	6	5	-2.50762	34.4411	505
633	2	2013-08-01 05:00:00	6	6	5	-2.50755	34.4411	506
633	2	2013-08-01 11:00:00	6	6	1	-2.52945	34.4424	507
633	2	2013-08-01 18:00:00	7	6	4	-2.51628	34.4461	508
633	2	2013-08-01 23:00:00	5	6	5	-2.51672	34.4463	509
633	2	2013-08-02 05:00:00	6	6	5	-2.51672	34.4463	510
633	2	2013-08-02 11:00:00	6	6	1	-2.5255	34.4419	511
633	2	2013-08-02 18:00:00	7	6	4	-2.50947	34.435	512
633	2	2013-08-02 23:00:00	5	6	5	-2.50927	34.4353	513
633	2	2013-08-03 05:00:00	6	6	5	-2.50942	34.4352	514
633	2	2013-08-03 11:00:00	6	6	1	-2.53005	34.4436	515
633	2	2013-08-03 18:00:00	7	6	4	-2.51303	34.44	516
633	2	2013-08-03 23:00:00	5	6	5	-2.5136	34.4405	517
633	2	2013-08-04 05:00:00	6	6	5	-2.51512	34.4391	518
633	2	2013-08-04 11:00:00	6	6	1	-2.53278	34.4444	519
633	2	2013-08-04 18:00:00	7	6	4	-2.51743	34.4475	520
633	2	2013-08-04 23:00:00	5	6	5	-2.51728	34.4474	521
633	2	2013-08-05 05:00:00	6	6	5	-2.51728	34.4474	522
633	2	2013-08-05 11:00:00	6	6	1	-2.5309	34.4519	523
633	2	2013-08-05 18:00:00	7	6	4	-2.51627	34.4458	524
633	2	2013-08-06 05:00:00	11	6	5	-2.51515	34.447	525
633	2	2013-08-06 11:00:00	6	6	1	-2.53345	34.4462	526
633	2	2013-08-06 18:00:00	7	6	4	-2.51755	34.4466	527
633	2	2013-08-06 23:00:00	5	6	5	-2.51733	34.4467	528
633	2	2013-08-07 05:00:00	6	6	5	-2.5173	34.4468	529
633	2	2013-08-07 11:00:00	6	6	1	-2.52947	34.446	530
633	2	2013-08-07 18:00:00	7	6	4	-2.49967	34.4257	531
633	2	2013-08-07 23:00:00	5	6	5	-2.49605	34.4251	532
633	2	2013-08-08 11:00:00	12	6	1	-2.48448	34.4362	533
633	2	2013-08-08 18:00:00	7	6	4	-2.50508	34.4347	534
633	2	2013-08-08 23:00:00	5	6	5	-2.50495	34.4356	535
633	2	2013-08-09 05:00:00	6	6	5	-2.50495	34.4356	536
633	2	2013-08-09 11:00:00	6	6	1	-2.53555	34.4435	537
633	2	2013-08-09 18:00:00	7	6	4	-2.50975	34.4394	538
633	2	2013-08-09 23:00:00	5	6	5	-2.50865	34.438	539
633	2	2013-08-10 05:00:00	6	6	5	-2.51105	34.4379	540
633	2	2013-08-10 11:00:00	6	6	1	-2.53248	34.4491	541
633	2	2013-08-10 18:00:00	7	6	4	-2.517	34.447	542
633	2	2013-08-10 23:00:00	5	6	5	-2.51713	34.447	543
633	2	2013-08-15 23:00:00	120	7	5	-2.47843	34.4047	544
633	2	2013-08-16 05:00:00	6	7	5	-2.4787	34.4052	545
633	2	2013-08-16 11:00:00	6	7	1	-2.47888	34.4151	546
633	2	2013-08-16 18:00:00	7	7	4	-2.4896	34.4199	547
633	2	2013-08-16 23:00:00	5	7	5	-2.4979	34.4243	548
633	2	2013-08-17 05:00:00	6	7	5	-2.498	34.4243	549
633	2	2013-08-17 11:00:00	6	7	1	-2.4903	34.4275	550
633	2	2013-08-17 18:00:00	7	7	4	-2.49895	34.4419	551
633	2	2013-08-17 23:00:00	5	7	5	-2.4988	34.4422	552
633	2	2013-08-18 05:00:00	6	7	5	-2.49865	34.4419	553
633	2	2013-08-18 11:00:00	6	7	1	-2.49213	34.4507	554
633	2	2013-08-18 18:00:00	7	7	4	-2.50168	34.448	555
633	2	2013-08-18 23:00:00	5	7	5	-2.5027	34.4479	556
633	2	2013-08-19 05:00:00	6	7	5	-2.50273	34.4479	557
633	2	2013-08-19 11:00:00	6	7	1	-2.53458	34.4501	558
633	2	2013-08-19 18:00:00	7	7	4	-2.51957	34.4468	559
633	2	2013-08-19 23:00:00	5	7	5	-2.52183	34.4466	560
633	2	2013-08-20 05:00:00	6	7	5	-2.52178	34.4466	561
633	2	2013-08-20 11:00:00	6	7	1	-2.5301	34.4451	562
633	2	2013-08-20 18:00:00	7	7	4	-2.51067	34.4352	563
633	2	2013-08-20 23:00:00	5	7	5	-2.51697	34.4394	564
633	2	2013-08-21 05:00:00	6	7	5	-2.51695	34.4394	565
633	2	2013-08-21 11:00:00	6	7	1	-2.53612	34.4514	566
633	2	2013-08-21 18:00:00	7	7	4	-2.52768	34.4528	567
633	2	2013-08-21 23:00:00	5	7	5	-2.52717	34.4518	568
633	2	2013-08-22 05:00:00	6	7	5	-2.52835	34.4519	569
633	2	2013-08-22 11:00:00	6	7	1	-2.5362	34.4511	570
634	2	2013-07-17 02:00:00		8	5	-2.88543	35.12	571
634	2	2013-07-17 10:00:00	8	8	1	-2.87998	35.1357	572
634	2	2013-07-17 18:00:00	8	8	4	-2.87505	35.1369	573
634	2	2013-07-18 02:00:00	8	8	5	-2.87502	35.1369	574
634	2	2013-07-18 10:00:00	8	8	1	-2.84003	35.1303	575
634	2	2013-07-18 18:00:00	8	8	4	-2.84753	35.1414	576
634	2	2013-07-19 02:00:00	8	8	5	-2.85152	35.1427	577
634	2	2013-07-19 10:00:00	8	8	1	-2.84103	35.1448	578
634	2	2013-07-19 18:00:00	8	8	4	-2.84308	35.1349	579
634	2	2013-07-20 02:00:00	8	8	5	-2.84608	35.1401	580
634	2	2013-07-20 10:00:00	8	8	1	-2.83472	35.1311	581
634	2	2013-07-20 18:00:00	8	8	4	-2.8484	35.1389	582
634	2	2013-07-21 02:00:00	8	8	5	-2.84832	35.1389	583
634	2	2013-07-21 10:00:00	8	8	1	-2.84047	35.1449	584
634	2	2013-07-26 18:00:00	128	9	4	-2.94	35.048	585
634	2	2013-07-27 02:00:00	8	9	5	-2.94013	35.0478	586
634	2	2013-07-27 10:00:00	8	9	1	-2.94657	35.0435	587
634	2	2013-07-27 18:00:00	8	9	4	-2.9422	35.0488	588
634	2	2013-07-28 02:00:00	8	9	5	-2.94113	35.05	589
634	2	2013-07-28 10:00:00	8	9	1	-2.92303	35.0512	590
634	2	2013-07-28 18:00:00	8	9	4	-2.92315	35.0537	591
634	2	2013-07-29 02:00:00	8	9	5	-2.92315	35.0536	592
634	2	2013-07-29 10:00:00	8	9	1	-2.92567	35.0456	593
634	2	2013-07-29 18:00:00	8	9	4	-2.94105	35.0525	594
634	2	2013-07-30 02:00:00	8	9	5	-2.94105	35.0525	595
634	2	2013-07-30 10:00:00	8	9	1	-2.92657	35.0714	596
634	2	2013-07-30 18:00:00	8	9	4	-2.89135	35.1176	597
634	2	2013-07-31 02:00:00	8	9	5	-2.89127	35.1177	598
634	2	2013-07-31 10:00:00	8	9	1	-2.88238	35.1209	599
634	2	2013-07-31 18:00:00	8	9	4	-2.88975	35.1178	600
634	2	2013-08-01 02:00:00	8	9	5	-2.88973	35.1178	601
634	2	2013-08-01 10:00:00	8	9	1	-2.87358	35.1227	602
634	2	2013-08-01 18:00:00	8	9	4	-2.89182	35.1149	603
634	2	2013-08-02 02:00:00	8	9	5	-2.8917	35.1152	604
634	2	2013-08-02 10:00:00	8	9	1	-2.90742	35.0862	605
634	2	2013-08-02 18:00:00	8	9	4	-2.93487	35.0537	606
634	2	2013-08-03 02:00:00	8	9	5	-2.93487	35.0538	607
634	2	2013-08-03 10:00:00	8	9	1	-2.94378	35.0523	608
634	2	2013-08-03 18:00:00	8	9	4	-2.92978	35.0632	609
634	2	2013-08-04 02:00:00	8	9	5	-2.92978	35.0633	610
634	2	2013-08-04 10:00:00	8	9	1	-2.92238	35.0721	611
634	2	2013-08-04 18:00:00	8	9	4	-2.8893	35.1196	612
634	2	2013-08-05 02:00:00	8	9	5	-2.88932	35.1196	613
634	2	2013-08-05 10:00:00	8	9	1	-2.89658	35.1199	614
634	2	2013-08-05 18:00:00	8	9	4	-2.89142	35.1188	615
634	2	2013-08-06 02:00:00	8	9	5	-2.89172	35.1188	616
634	2	2013-08-06 10:00:00	8	9	1	-2.87338	35.1247	617
634	2	2013-08-06 18:00:00	8	9	4	-2.88605	35.1205	618
634	2	2013-08-07 02:00:00	8	9	5	-2.88712	35.1197	619
634	2	2013-08-07 10:00:00	8	9	1	-2.90452	35.1174	620
634	2	2013-08-07 18:00:00	8	9	4	-2.92068	35.0747	621
634	2	2013-08-08 02:00:00	8	9	5	-2.92118	35.0751	622
634	2	2013-08-08 10:00:00	8	9	1	-2.91978	35.0615	623
634	2	2013-08-08 18:00:00	8	9	4	-2.93858	35.0493	624
634	2	2013-08-09 02:00:00	8	9	5	-2.93858	35.0493	625
634	2	2013-08-09 10:00:00	8	9	1	-2.93548	35.0609	626
634	2	2013-08-09 18:00:00	8	9	4	-2.94047	35.043	627
634	2	2013-08-10 02:00:00	8	9	5	-2.94042	35.043	628
634	2	2013-08-10 10:00:00	8	9	1	-2.93342	35.0512	629
634	2	2013-08-10 18:00:00	8	9	4	-2.91907	35.0599	630
634	2	2013-08-11 02:00:00	8	9	5	-2.918	35.0594	631
634	2	2013-08-11 10:00:00	8	9	1	-2.93438	35.0541	632
634	2	2013-08-11 18:00:00	8	9	4	-2.92417	35.0505	633
634	2	2013-08-12 02:00:00	8	9	5	-2.92315	35.0511	634
634	2	2013-08-12 10:00:00	8	9	1	-2.92533	35.0716	635
634	2	2013-08-12 18:00:00	8	9	4	-2.93622	35.0553	636
634	2	2013-08-13 02:00:00	8	9	5	-2.9362	35.0553	637
634	2	2013-08-13 10:00:00	8	9	1	-2.93118	35.0521	638
634	2	2013-08-13 18:00:00	8	9	4	-2.94043	35.043	639
634	2	2013-08-14 02:00:00	8	9	5	-2.93675	35.0449	640
634	2	2013-08-14 10:00:00	8	9	1	-2.94357	35.0521	641
634	2	2013-08-14 18:00:00	8	9	4	-2.94477	35.0539	642
634	2	2013-08-15 02:00:00	8	9	5	-2.94333	35.0529	643
634	2	2013-08-15 10:00:00	8	9	1	-2.94698	35.0507	644
1279	2	2014-02-23 10:00:00		10	6	-2.63882	35.0487	645
1279	2	2014-02-24 10:00:00	24	10	6	-2.63065	35.0368	646
1279	2	2014-02-25 10:00:00	24	10	6	-2.65392	35.0541	647
1279	2	2014-02-26 05:00:00	19	10	6	-2.64608	35.0543	648
1279	2	2014-02-26 17:00:00	12	10	4	-2.64608	35.0543	649
1279	2	2014-02-27 05:00:00	12	10	5	-2.64607	35.0543	650
1279	2	2014-02-28 05:00:00	24	10	6	-2.64607	35.0543	651
1279	2	2014-02-28 17:00:00	12	10	4	-2.64612	35.0544	652
1279	2	2014-03-01 05:00:00	12	10	5	-2.64608	35.0543	653
1279	2	2014-03-01 17:00:00	12	10	4	-2.64977	35.0566	654
1279	2	2014-03-02 05:00:00	12	10	5	-2.64608	35.0543	655
1279	2	2014-03-02 17:00:00	12	10	4	-2.64615	35.0543	656
1279	2	2014-03-03 05:00:00	12	10	5	-2.6461	35.0543	657
1279	2	2014-03-03 17:00:00	12	10	4	-2.64613	35.0543	658
1279	2	2014-03-04 05:00:00	12	10	5	-2.64608	35.0543	659
1279	2	2014-03-04 17:00:00	12	10	4	-2.64712	35.0549	660
1279	2	2014-03-05 05:00:00	12	10	5	-2.64608	35.0543	661
1279	2	2014-03-05 09:00:00	4	10	1	-2.64608	35.0543	662
1279	2	2014-03-05 15:00:00	6	10	4	-2.64608	35.0543	663
1279	2	2014-03-05 21:00:00	6	10	3	-2.646	35.0544	664
1279	2	2014-03-06 09:00:00	12	10	1	-2.64603	35.0543	665
1279	2	2014-03-06 15:00:00	6	10	4	-2.6461	35.0543	666
1279	2	2014-03-06 21:00:00	6	10	5	-2.64603	35.0543	667
1279	2	2014-03-07 09:00:00	12	10	1	-2.64608	35.0543	668
1279	2	2014-03-07 15:00:00	6	10	3	-2.64608	35.0543	669
1279	2	2014-03-07 21:00:00	6	10	5	-2.64595	35.0544	670
1279	2	2014-03-08 09:00:00	12	10	3	-2.6461	35.0543	671
1279	2	2014-03-08 15:00:00	6	10	6	-2.64607	35.0543	672
1279	2	2014-03-08 21:00:00	6	10	5	-2.64602	35.0544	673
1279	2	2014-03-09 09:00:00	12	10	1	-2.64608	35.0543	674
1279	2	2014-03-09 15:00:00	6	10	3	-2.6461	35.0543	675
1279	2	2014-03-09 21:00:00	6	10	5	-2.64602	35.0543	676
1279	2	2014-03-10 05:00:00	8	10	5	-2.64608	35.0543	677
1279	2	2014-03-10 09:00:00	4	10	1	-2.64455	35.0543	678
1279	2	2014-03-10 15:00:00	6	10	3	-2.64612	35.0543	679
1279	2	2014-03-10 21:00:00	6	10	5	-2.64598	35.0544	680
1279	2	2014-03-11 09:00:00	12	10	1	-2.64608	35.0543	681
1279	2	2014-03-11 15:00:00	6	10	3	-2.64408	35.053	682
1279	2	2014-03-11 21:00:00	6	10	5	-2.64593	35.0543	683
1279	2	2014-03-12 09:00:00	12	10	1	-2.6461	35.0543	684
1279	2	2014-03-12 15:00:00	6	10	3	-2.6461	35.0543	685
1279	2	2014-03-12 21:00:00	6	10	5	-2.64602	35.0543	686
1279	2	2014-03-13 09:00:00	12	10	1	-2.64608	35.0543	687
1279	2	2014-03-13 15:00:00	6	10	3	-2.64612	35.0543	688
1279	2	2014-03-13 21:00:00	6	10	5	-2.64602	35.0544	689
1279	2	2014-03-14 09:00:00	12	10	1	-2.64608	35.0543	690
1279	2	2014-03-14 15:00:00	6	10	3	-2.64607	35.0543	691
1279	2	2014-03-14 21:00:00	6	10	5	-2.64602	35.0543	692
1279	2	2014-03-15 05:00:00	8	10	5	-2.6461	35.0543	693
1279	2	2014-03-15 09:00:00	4	10	1	-2.6461	35.0543	694
1279	2	2014-03-15 15:00:00	6	10	5	-2.64608	35.0543	695
1279	2	2014-03-15 21:00:00	6	10	5	-2.64602	35.0543	696
1279	2	2014-03-16 09:00:00	12	10	1	-2.6461	35.0543	697
1279	2	2014-03-16 15:00:00	6	10	3	-2.64605	35.0543	698
1279	2	2014-03-16 21:00:00	6	10	5	-2.64602	35.0543	699
1279	2	2014-03-17 09:00:00	12	10	1	-2.6461	35.0543	700
1279	2	2014-03-17 15:00:00	6	10	3	-2.647	35.0547	701
1279	2	2014-03-17 21:00:00	6	10	5	-2.64607	35.0543	702
1279	2	2014-03-18 09:00:00	12	10	1	-2.64608	35.0543	703
1279	2	2014-03-18 15:00:00	6	10	3	-2.64608	35.0543	704
1279	2	2014-03-18 21:00:00	6	10	5	-2.646	35.0544	705
1279	2	2014-03-19 09:00:00	12	10	1	-2.64612	35.0543	706
1279	2	2014-03-19 15:00:00	6	10	3	-2.64607	35.0543	707
1279	2	2014-03-19 21:00:00	6	10	5	-2.64593	35.0543	708
1279	2	2014-03-20 05:00:00	8	10	5	-2.64607	35.0543	709
1279	2	2014-03-20 09:00:00	4	10	1	-2.6461	35.0543	710
1279	2	2014-03-20 15:00:00	6	10	3	-2.64612	35.0543	711
1279	2	2014-03-20 21:00:00	6	10	5	-2.64602	35.0543	712
1279	2	2014-03-21 09:00:00	12	10	1	-2.64703	35.0563	713
1279	2	2014-03-21 15:00:00	6	10	3	-2.64608	35.0543	714
1279	2	2014-03-21 21:00:00	6	10	5	-2.64602	35.0543	715
1279	2	2014-03-22 09:00:00	12	10	1	-2.64608	35.0543	716
1279	2	2014-03-22 15:00:00	6	10	3	-2.64615	35.0543	717
1279	2	2014-03-22 21:00:00	6	10	5	-2.646	35.0543	718
1279	2	2014-03-23 09:00:00	12	10	1	-2.6465	35.0545	719
1279	2	2014-03-23 15:00:00	6	10	3	-2.64757	35.0556	720
1279	2	2014-03-23 21:00:00	6	10	5	-2.64738	35.0561	721
1279	2	2014-03-24 09:00:00	12	10	1	-2.6474	35.0557	722
1279	2	2014-03-24 15:00:00	6	10	3	-2.64817	35.0574	723
1279	2	2014-03-24 21:00:00	6	10	5	-2.64835	35.0572	724
1279	2	2014-03-25 05:00:00	8	10	5	-2.64847	35.0572	725
1279	2	2014-03-25 09:00:00	4	10	1	-2.64828	35.0573	726
1279	2	2014-03-25 15:00:00	6	10	3	-2.6482	35.0575	727
1279	2	2014-03-25 21:00:00	6	10	5	-2.64787	35.0569	728
1279	2	2014-03-26 09:00:00	12	10	1	-2.6482	35.057	729
1279	2	2014-03-26 15:00:00	6	10	3	-2.64767	35.0577	730
1279	2	2014-03-26 21:00:00	6	10	5	-2.64768	35.057	731
1279	2	2014-03-27 09:00:00	12	10	1	-2.64835	35.0575	732
1279	2	2014-03-27 15:00:00	6	10	3	-2.64715	35.0591	733
1279	2	2014-03-27 21:00:00	6	10	5	-2.64723	35.0589	734
1279	2	2014-03-28 09:00:00	12	10	1	-2.64755	35.0591	735
1279	2	2014-03-28 15:00:00	6	10	3	-2.6473	35.0572	736
1279	2	2014-03-28 21:00:00	6	10	5	-2.64618	35.0551	737
1279	2	2014-03-29 09:00:00	12	10	1	-2.6466	35.0564	738
1279	2	2014-03-29 15:00:00	6	10	3	-2.64727	35.0574	739
1279	2	2014-03-29 21:00:00	6	10	5	-2.64772	35.057	740
1279	2	2014-03-30 05:00:00	8	10	5	-2.6478	35.057	741
1279	2	2014-03-30 09:00:00	4	10	1	-2.64773	35.0573	742
1279	2	2014-03-30 15:00:00	6	10	5	-2.64802	35.056	743
1279	2	2014-03-30 21:00:00	6	10	5	-2.64803	35.0561	744
1279	2	2014-03-31 09:00:00	12	10	1	-2.64828	35.0564	745
1279	2	2014-03-31 15:00:00	6	10	3	-2.64685	35.0582	746
1279	2	2014-03-31 21:00:00	6	10	5	-2.6478	35.057	747
1279	2	2014-04-01 09:00:00	12	10	1	-2.64903	35.0576	748
1279	2	2014-04-01 15:00:00	6	10	3	-2.6527	35.0601	749
1279	2	2014-04-01 21:00:00	6	10	5	-2.65062	35.0581	750
1279	2	2014-04-02 09:00:00	12	10	1	-2.65147	35.0582	751
1279	2	2014-04-02 15:00:00	6	10	3	-2.65002	35.0592	752
1279	2	2014-04-02 21:00:00	6	10	5	-2.64938	35.059	753
1279	2	2014-04-03 09:00:00	12	10	1	-2.64943	35.0588	754
1279	2	2014-04-03 15:00:00	6	10	3	-2.64863	35.0599	755
1279	2	2014-04-03 21:00:00	6	10	5	-2.6494	35.0583	756
1279	2	2014-04-04 05:00:00	8	10	5	-2.64947	35.0583	757
1279	2	2014-04-04 09:00:00	4	10	1	-2.6485	35.0596	758
1279	2	2014-04-04 15:00:00	6	10	3	-2.64652	35.06	759
1279	2	2014-04-04 21:00:00	6	10	5	-2.64872	35.0592	760
1279	2	2014-04-05 09:00:00	12	10	1	-2.65007	35.0595	761
1279	2	2014-04-05 15:00:00	6	10	3	-2.65022	35.06	762
1279	2	2014-04-05 21:00:00	6	10	5	-2.65037	35.06	763
1279	2	2014-04-06 09:00:00	12	10	1	-2.65082	35.0605	764
1279	2	2014-04-06 15:00:00	6	10	3	-2.65392	35.0596	765
1279	2	2014-04-06 21:00:00	6	10	5	-2.65115	35.0629	766
1279	2	2014-04-07 09:00:00	12	10	1	-2.65635	35.0644	767
1279	2	2014-04-07 15:00:00	6	10	3	-2.66845	35.0634	768
1279	2	2014-04-07 21:00:00	6	10	5	-2.6755	35.0548	769
1279	2	2014-04-08 09:00:00	12	10	1	-2.66803	35.0659	770
1279	2	2014-04-08 15:00:00	6	10	3	-2.6647	35.0662	771
1279	2	2014-04-08 21:00:00	6	10	5	-2.66615	35.0654	772
1279	2	2014-04-09 05:00:00	8	10	5	-2.66623	35.0653	773
1279	2	2014-04-09 09:00:00	4	10	1	-2.66518	35.0669	774
1279	2	2014-04-09 15:00:00	6	10	3	-2.66675	35.0657	775
1279	2	2014-04-09 21:00:00	6	10	5	-2.67148	35.0597	776
1279	2	2014-04-10 09:00:00	12	10	1	-2.66838	35.0628	777
1279	2	2014-04-10 15:00:00	6	10	3	-2.6686	35.0664	778
1279	2	2014-04-10 21:00:00	6	10	5	-2.674	35.0789	779
1279	2	2014-04-11 09:00:00	12	10	1	-2.66805	35.0675	780
1279	2	2014-04-11 15:00:00	6	10	3	-2.66525	35.0648	781
1279	2	2014-04-11 21:00:00	6	10	5	-2.66602	35.0642	782
1279	2	2014-04-12 09:00:00	12	10	1	-2.66335	35.0657	783
1279	2	2014-04-12 15:00:00	6	10	3	-2.6693	35.069	784
1279	2	2014-04-12 21:00:00	6	10	5	-2.67458	35.0806	785
1279	2	2014-04-13 09:00:00	12	10	1	-2.66722	35.0859	786
1279	2	2014-04-13 15:00:00	6	10	3	-2.67062	35.0696	787
1279	2	2014-04-13 21:00:00	6	10	5	-2.67148	35.0701	788
1279	2	2014-04-14 05:00:00	8	10	5	-2.67343	35.0794	789
1279	2	2014-04-14 09:00:00	4	10	1	-2.67205	35.0702	790
1279	2	2014-04-14 15:00:00	6	10	3	-2.67008	35.0673	791
1279	2	2014-04-14 21:00:00	6	10	5	-2.68243	35.0678	792
1279	2	2014-04-15 09:00:00	12	10	1	-2.67138	35.067	793
1279	2	2014-04-15 15:00:00	6	10	3	-2.66488	35.0664	794
1279	2	2014-04-15 21:00:00	6	10	5	-2.67658	35.0699	795
1279	2	2014-04-16 09:00:00	12	10	1	-2.6709	35.0685	796
1279	2	2014-04-16 15:00:00	6	10	3	-2.67252	35.0669	797
1279	2	2014-04-16 21:00:00	6	10	5	-2.64567	35.119	798
1279	2	2014-04-17 09:00:00	12	10	1	-2.66748	35.0823	799
1279	2	2014-04-17 15:00:00	6	10	3	-2.67308	35.0658	800
1279	2	2014-04-17 21:00:00	6	10	5	-2.67008	35.0668	801
1279	2	2014-04-18 09:00:00	12	10	1	-2.6642	35.0677	802
1279	2	2014-04-18 15:00:00	6	10	3	-2.66593	35.0692	803
1279	2	2014-04-18 21:00:00	6	10	5	-2.66373	35.0642	804
1279	2	2014-04-19 05:00:00	8	10	5	-2.66465	35.0639	805
1279	2	2014-04-19 09:00:00	4	10	1	-2.66337	35.0632	806
1279	2	2014-04-19 15:00:00	6	10	3	-2.66577	35.0661	807
1279	2	2014-04-19 21:00:00	6	10	5	-2.66357	35.0581	808
1279	2	2014-04-20 09:00:00	12	10	1	-2.65818	35.0548	809
1279	2	2014-04-20 15:00:00	6	10	3	-2.66217	35.0542	810
1279	2	2014-04-20 21:00:00	6	10	5	-2.6607	35.0559	811
1279	2	2014-04-21 09:00:00	12	10	1	-2.66122	35.0359	812
1279	2	2014-04-21 15:00:00	6	10	3	-2.6685	35.015	813
1279	2	2014-04-21 21:00:00	6	10	5	-2.67377	35.019	814
1279	2	2014-04-22 09:00:00	12	10	1	-2.6715	35.0145	815
1279	2	2014-04-22 15:00:00	6	10	3	-2.66153	35.0339	816
1279	2	2014-04-22 21:00:00	6	10	5	-2.66133	35.0364	817
1279	2	2014-04-23 09:00:00	12	10	1	-2.66147	35.0364	818
1279	2	2014-04-23 15:00:00	6	10	3	-2.66145	35.0365	819
1279	2	2014-04-23 21:00:00	6	10	5	-2.6614	35.0365	820
1279	2	2014-04-24 05:00:00	8	10	5	-2.66145	35.0365	821
1279	2	2014-04-24 09:00:00	4	10	1	-2.66148	35.0364	822
1279	2	2014-04-24 15:00:00	6	10	3	-2.66148	35.0364	823
1279	2	2014-04-24 21:00:00	6	10	5	-2.6614	35.0365	824
1279	2	2014-04-25 09:00:00	12	10	1	-2.66147	35.0364	825
1279	2	2014-04-25 15:00:00	6	10	3	-2.66148	35.0365	826
1279	2	2014-04-25 21:00:00	6	10	5	-2.6614	35.0365	827
1279	2	2014-04-26 09:00:00	12	10	1	-2.66148	35.0365	828
1279	2	2014-04-26 15:00:00	6	10	3	-2.6615	35.0365	829
1279	2	2014-04-26 21:00:00	6	10	5	-2.66142	35.0365	830
1279	2	2014-04-27 09:00:00	12	10	1	-2.66147	35.0364	831
1279	2	2014-04-27 15:00:00	6	10	3	-2.66147	35.0365	832
1279	2	2014-04-27 21:00:00	6	10	5	-2.66142	35.0365	833
1279	2	2014-04-28 09:00:00	12	10	1	-2.66147	35.0364	834
1279	2	2014-04-28 15:00:00	6	10	3	-2.66148	35.0365	835
1279	2	2014-04-28 21:00:00	6	10	5	-2.66148	35.0365	836
1279	2	2014-04-29 05:00:00	8	10	5	-2.66145	35.0365	837
1279	2	2014-04-29 09:00:00	4	10	1	-2.66148	35.0365	838
1279	2	2014-04-29 15:00:00	6	10	3	-2.66147	35.0365	839
1279	2	2014-04-29 21:00:00	6	10	5	-2.66143	35.0365	840
1279	2	2014-04-30 09:00:00	12	10	1	-2.66147	35.0365	841
1279	2	2014-04-30 15:00:00	6	10	3	-2.66148	35.0365	842
1279	2	2014-04-30 21:00:00	6	10	5	-2.66147	35.0365	843
1279	2	2014-05-01 09:00:00	12	10	1	-2.66147	35.0365	844
1279	2	2014-05-01 15:00:00	6	10	3	-2.66148	35.0365	845
1279	2	2014-05-01 21:00:00	6	10	5	-2.66145	35.0365	846
1279	2	2014-05-02 09:00:00	12	10	1	-2.66145	35.0365	847
1279	2	2014-05-02 15:00:00	6	10	3	-2.66145	35.0365	848
1279	2	2014-05-02 21:00:00	6	10	5	-2.66145	35.0365	849
1279	2	2014-05-03 09:00:00	12	10	1	-2.66145	35.0365	850
1279	2	2014-05-03 15:00:00	6	10	3	-2.66147	35.0365	851
1279	2	2014-05-03 21:00:00	6	10	5	-2.66142	35.0365	852
1279	2	2014-05-04 05:00:00	8	10	5	-2.66143	35.0365	853
1279	2	2014-05-04 09:00:00	4	10	1	-2.66145	35.0364	854
1279	2	2014-05-04 15:00:00	6	10	3	-2.66147	35.0365	855
1279	2	2014-05-04 21:00:00	6	10	5	-2.6614	35.0365	856
1279	2	2014-05-06 09:00:00	36	11	1	-2.66152	35.0364	857
1279	2	2014-05-06 15:00:00	6	11	3	-2.66097	35.0373	858
1279	2	2014-05-06 21:00:00	6	11	5	-2.66142	35.0365	859
1279	2	2014-05-07 09:00:00	12	11	1	-2.66145	35.0364	860
1279	2	2014-05-07 15:00:00	6	11	3	-2.66142	35.0365	861
1279	2	2014-05-07 21:00:00	6	11	5	-2.66143	35.0365	862
1279	2	2014-05-08 09:00:00	12	11	1	-2.66147	35.0364	863
1279	2	2014-05-08 15:00:00	6	11	3	-2.66148	35.0365	864
1279	2	2014-05-08 21:00:00	6	11	5	-2.6614	35.0365	865
1279	2	2014-05-09 05:00:00	8	11	5	-2.66145	35.0365	866
1279	2	2014-05-09 09:00:00	4	11	1	-2.66147	35.0365	867
1279	2	2014-05-09 15:00:00	6	11	3	-2.66148	35.0365	868
1279	2	2014-05-09 21:00:00	6	11	5	-2.66142	35.0365	869
1279	2	2014-05-10 09:00:00	12	11	1	-2.66147	35.0364	870
1279	2	2014-05-10 15:00:00	6	11	3	-2.6616	35.0361	871
1279	2	2014-05-10 21:00:00	6	11	5	-2.66145	35.0365	872
1279	2	2014-05-11 09:00:00	12	11	1	-2.66147	35.0365	873
1279	2	2014-05-11 15:00:00	6	11	3	-2.6615	35.0365	874
1279	2	2014-05-11 21:00:00	6	11	5	-2.66145	35.0365	875
1279	2	2014-05-12 09:00:00	12	11	1	-2.66147	35.0364	876
1279	2	2014-05-12 15:00:00	6	11	3	-2.6615	35.0365	877
1279	2	2014-05-12 21:00:00	6	11	5	-2.66148	35.0365	878
1279	2	2014-05-13 09:00:00	12	11	1	-2.66145	35.0364	879
1279	2	2014-05-13 15:00:00	6	11	3	-2.66145	35.0365	880
1279	2	2014-05-13 21:00:00	6	11	5	-2.6614	35.0365	881
1279	2	2014-05-14 05:00:00	8	11	5	-2.66143	35.0365	882
1279	2	2014-05-14 09:00:00	4	11	1	-2.66147	35.0364	883
1279	2	2014-05-14 15:00:00	6	11	3	-2.66147	35.0365	884
1279	2	2014-05-14 21:00:00	6	11	5	-2.66145	35.0365	885
1279	2	2014-05-15 09:00:00	12	11	1	-2.66145	35.0365	886
1279	2	2014-05-15 15:00:00	6	11	3	-2.6615	35.0365	887
1279	2	2014-05-15 21:00:00	6	11	5	-2.66145	35.0365	888
1279	2	2014-05-16 09:00:00	12	11	1	-2.66143	35.0365	889
1279	2	2014-05-16 15:00:00	6	11	3	-2.66147	35.0365	890
1279	2	2014-05-16 21:00:00	6	11	5	-2.6614	35.0364	891
1279	2	2014-05-17 09:00:00	12	11	1	-2.66135	35.0367	892
1279	2	2014-05-17 15:00:00	6	11	3	-2.66182	35.037	893
1279	2	2014-05-17 21:00:00	6	11	5	-2.6628	35.0381	894
1279	2	2014-05-18 09:00:00	12	11	1	-2.66327	35.0389	895
1279	2	2014-05-18 15:00:00	6	11	3	-2.66435	35.0397	896
1279	2	2014-05-18 21:00:00	6	11	5	-2.6639	35.0398	897
1279	2	2014-05-19 05:00:00	8	11	5	-2.66387	35.0398	898
1279	2	2014-05-19 09:00:00	4	11	1	-2.6642	35.0406	899
1279	2	2014-05-19 15:00:00	6	11	3	-2.66535	35.0428	900
1279	2	2014-05-19 21:00:00	6	11	5	-2.66623	35.0433	901
1279	2	2014-05-20 09:00:00	12	11	1	-2.66798	35.0443	902
1279	2	2014-05-20 15:00:00	6	11	3	-2.66902	35.0462	903
1279	2	2014-05-20 21:00:00	6	11	5	-2.6695	35.0465	904
1279	2	2014-05-21 09:00:00	12	11	1	-2.67072	35.0459	905
1279	2	2014-05-21 15:00:00	6	11	3	-2.67007	35.049	906
1279	2	2014-05-21 21:00:00	6	11	5	-2.6732	35.0498	907
1279	2	2014-05-22 09:00:00	12	11	1	-2.67345	35.0517	908
1279	2	2014-05-22 15:00:00	6	11	3	-2.67352	35.0549	909
1279	2	2014-05-22 21:00:00	6	11	5	-2.6693	35.0637	910
1279	2	2014-05-23 09:00:00	12	11	1	-2.66783	35.0668	911
1279	2	2014-05-23 15:00:00	6	11	3	-2.66797	35.0686	912
1279	2	2014-05-23 21:00:00	6	11	5	-2.66787	35.071	913
1279	2	2014-05-24 05:00:00	8	11	5	-2.66788	35.071	914
1279	2	2014-05-24 09:00:00	4	11	1	-2.66673	35.0706	915
1279	2	2014-05-24 15:00:00	6	11	3	-2.66633	35.0701	916
1279	2	2014-05-24 21:00:00	6	11	5	-2.66522	35.0706	917
1279	2	2014-05-25 09:00:00	12	11	1	-2.66507	35.0693	918
1279	2	2014-05-25 15:00:00	6	11	3	-2.66627	35.0689	919
1279	2	2014-05-25 21:00:00	6	11	5	-2.66163	35.0672	920
1279	2	2014-05-26 09:00:00	12	11	1	-2.66355	35.0704	921
1279	2	2014-05-26 15:00:00	6	11	3	-2.66403	35.0707	922
1279	2	2014-05-26 21:00:00	6	11	5	-2.66292	35.0687	923
1279	2	2014-05-27 09:00:00	12	11	1	-2.66403	35.0703	924
1279	2	2014-05-27 15:00:00	6	11	3	-2.66377	35.0727	925
1279	2	2014-05-27 21:00:00	6	11	5	-2.66315	35.0688	926
1279	2	2014-05-28 09:00:00	12	11	1	-2.66415	35.0743	927
1279	2	2014-05-28 15:00:00	6	11	3	-2.66453	35.0763	928
1279	2	2014-05-28 21:00:00	6	11	5	-2.6638	35.0755	929
1279	2	2014-05-29 05:00:00	8	11	5	-2.6638	35.0755	930
1279	2	2014-05-29 09:00:00	4	11	1	-2.66318	35.0766	931
1279	2	2014-05-29 15:00:00	6	11	3	-2.66557	35.077	932
1279	2	2014-05-29 21:00:00	6	11	5	-2.6638	35.0755	933
1279	2	2014-05-30 09:00:00	12	11	1	-2.66175	35.0735	934
1279	2	2014-05-30 15:00:00	6	11	3	-2.66187	35.0729	935
1279	2	2014-05-30 21:00:00	6	11	5	-2.66202	35.0742	936
1279	2	2014-05-31 09:00:00	12	11	1	-2.66252	35.0735	937
1279	2	2014-05-31 15:00:00	6	11	2	-2.66343	35.0701	938
1279	2	2014-05-31 21:00:00	6	11	5	-2.66722	35.0689	939
1279	2	2014-06-01 09:00:00	12	11	1	-2.66612	35.0661	940
1279	2	2014-06-01 15:00:00	6	11	3	-2.67127	35.0695	941
1279	2	2014-06-01 21:00:00	6	11	5	-2.67848	35.0681	942
1279	2	2014-06-02 09:00:00	12	11	1	-2.66947	35.0752	943
1279	2	2014-06-02 15:00:00	6	11	3	-2.66828	35.0734	944
1279	2	2014-06-02 21:00:00	6	11	5	-2.67128	35.0684	945
1279	2	2014-06-03 05:00:00	8	11	5	-2.67128	35.0684	946
1279	2	2014-06-03 09:00:00	4	11	1	-2.67267	35.0579	947
1279	2	2014-06-03 15:00:00	6	11	3	-2.66397	35.0658	948
1279	2	2014-06-03 21:00:00	6	11	5	-2.66637	35.0647	949
1279	2	2014-06-04 09:00:00	12	11	1	-2.66665	35.0726	950
1279	2	2014-06-04 15:00:00	6	11	3	-2.66667	35.0704	951
1279	2	2014-06-04 21:00:00	6	11	5	-2.66697	35.0621	952
1279	2	2014-06-05 09:00:00	12	11	1	-2.6669	35.0744	953
1279	2	2014-06-05 15:00:00	6	11	3	-2.66845	35.0651	954
1279	2	2014-06-05 21:00:00	6	11	5	-2.67207	35.062	955
1279	2	2014-06-06 09:00:00	12	11	1	-2.66383	35.0705	956
1279	2	2014-06-06 15:00:00	6	11	3	-2.66428	35.0703	957
1279	2	2014-06-06 21:00:00	6	11	5	-2.67015	35.0692	958
1279	2	2014-06-07 09:00:00	12	11	1	-2.66423	35.0718	959
1279	2	2014-06-07 15:00:00	6	11	3	-2.66663	35.0688	960
1279	2	2014-06-07 21:00:00	6	11	5	-2.6717	35.0674	961
1279	2	2014-06-08 05:00:00	8	11	5	-2.67147	35.0671	962
1279	2	2014-06-08 09:00:00	4	11	1	-2.66535	35.0689	963
1279	2	2014-06-08 15:00:00	6	11	3	-2.6768	35.0486	964
1279	2	2014-06-08 21:00:00	6	11	5	-2.683	35.0448	965
1279	2	2014-06-09 09:00:00	12	11	1	-2.6822	35.0546	966
1279	2	2014-06-09 15:00:00	6	11	3	-2.68057	35.0483	967
1279	2	2014-06-09 21:00:00	6	11	5	-2.67932	35.0485	968
1279	2	2014-06-10 09:00:00	12	11	1	-2.67787	35.0537	969
1279	2	2014-06-10 15:00:00	6	11	3	-2.68138	35.0465	970
1279	2	2014-06-10 21:00:00	6	11	5	-2.67665	35.0558	971
1279	2	2014-06-11 09:00:00	12	11	1	-2.67628	35.0491	972
1279	2	2014-06-11 15:00:00	6	11	3	-2.68323	35.046	973
1279	2	2014-06-11 21:00:00	6	11	5	-2.6899	35.0369	974
1279	2	2014-06-12 09:00:00	12	11	1	-2.69102	35.0446	975
1279	2	2014-06-12 15:00:00	6	11	3	-2.68965	35.0433	976
1279	2	2014-06-12 21:00:00	6	11	5	-2.68958	35.0368	977
1279	2	2014-06-13 05:00:00	8	11	5	-2.6896	35.0369	978
1279	2	2014-06-13 09:00:00	4	11	1	-2.69178	35.0553	979
1279	2	2014-06-13 15:00:00	6	11	3	-2.67813	35.0491	980
1279	2	2014-06-13 21:00:00	6	11	5	-2.67488	35.0496	981
1279	2	2014-06-14 09:00:00	12	11	1	-2.67598	35.0522	982
1279	2	2014-06-14 15:00:00	6	11	3	-2.67668	35.057	983
1279	2	2014-06-14 21:00:00	6	11	5	-2.67818	35.0594	984
1279	2	2014-06-15 09:00:00	12	11	1	-2.66575	35.0673	985
1279	2	2014-06-15 15:00:00	6	11	3	-2.666	35.0652	986
1279	2	2014-06-15 21:00:00	6	11	5	-2.66925	35.0656	987
1279	2	2014-06-16 09:00:00	12	11	1	-2.66525	35.0687	988
1279	2	2014-06-16 15:00:00	6	11	3	-2.67563	35.0548	989
1279	2	2014-06-16 21:00:00	6	11	5	-2.67338	35.0517	990
1279	2	2014-06-17 09:00:00	12	11	1	-2.67712	35.0508	991
1279	2	2014-06-17 15:00:00	6	11	3	-2.67913	35.0401	992
1279	2	2014-06-17 21:00:00	6	11	5	-2.67605	35.0435	993
1279	2	2014-06-18 05:00:00	8	11	5	-2.67602	35.0435	994
1279	2	2014-06-18 09:00:00	4	11	1	-2.68178	35.0482	995
1279	2	2014-06-18 15:00:00	6	11	3	-2.6896	35.0504	996
1279	2	2014-06-18 21:00:00	6	11	5	-2.68963	35.0493	997
1279	2	2014-06-19 09:00:00	12	11	1	-2.68932	35.0514	998
1279	2	2014-06-19 15:00:00	6	11	3	-2.68837	35.0524	999
1279	2	2014-06-19 21:00:00	6	11	5	-2.68745	35.0502	1000
1279	2	2014-06-20 09:00:00	12	11	1	-2.68642	35.0504	1001
1279	2	2014-06-20 15:00:00	6	11	3	-2.67867	35.0475	1002
1279	2	2014-06-20 21:00:00	6	11	5	-2.67735	35.0478	1003
1279	2	2014-06-21 09:00:00	12	11	1	-2.68945	35.0466	1004
1279	2	2014-06-21 15:00:00	6	11	3	-2.68775	35.0409	1005
1279	2	2014-06-21 21:00:00	6	11	5	-2.6891	35.0357	1006
1279	2	2014-06-22 09:00:00	12	11	1	-2.68347	35.0423	1007
1279	2	2014-06-22 15:00:00	6	11	3	-2.68508	35.0487	1008
1279	2	2014-06-22 21:00:00	6	11	5	-2.68205	35.0482	1009
1279	2	2014-06-23 05:00:00	8	11	5	-2.68202	35.0482	1010
1279	2	2014-06-23 09:00:00	4	11	1	-2.68783	35.0501	1011
1279	2	2014-06-23 15:00:00	6	11	3	-2.68988	35.0506	1012
1279	2	2014-06-23 21:00:00	6	11	5	-2.69505	35.0419	1013
1279	2	2014-06-24 09:00:00	12	11	1	-2.70588	35.0438	1014
1279	2	2014-06-24 15:00:00	6	11	3	-2.70883	35.0478	1015
1279	2	2014-06-24 21:00:00	6	11	5	-2.69798	35.0494	1016
1279	2	2014-06-25 09:00:00	12	11	1	-2.6894	35.0495	1017
1279	2	2014-06-25 15:00:00	6	11	3	-2.68765	35.0423	1018
1279	2	2014-06-25 21:00:00	6	11	5	-2.68973	35.0372	1019
1279	2	2014-06-26 09:00:00	12	11	1	-2.69982	35.038	1020
1279	2	2014-06-26 15:00:00	6	11	3	-2.68532	35.0397	1021
1279	2	2014-06-26 21:00:00	6	11	5	-2.68513	35.0352	1022
1279	2	2014-06-27 09:00:00	12	11	1	-2.67713	35.0393	1023
1279	2	2014-06-27 15:00:00	6	11	3	-2.68593	35.0501	1024
1279	2	2014-06-27 21:00:00	6	11	5	-2.68658	35.051	1025
1279	2	2014-06-28 05:00:00	8	11	5	-2.6866	35.051	1026
1279	2	2014-06-28 09:00:00	4	11	1	-2.69127	35.0512	1027
1279	2	2014-06-28 15:00:00	6	11	3	-2.68957	35.0394	1028
1279	2	2014-06-28 21:00:00	6	11	5	-2.69	35.0382	1029
1279	2	2014-06-29 09:00:00	12	11	1	-2.68132	35.0403	1030
1279	2	2014-06-29 15:00:00	6	11	3	-2.68165	35.0357	1031
1279	2	2014-06-29 21:00:00	6	11	5	-2.68497	35.0347	1032
1279	2	2014-06-30 09:00:00	12	11	1	-2.68007	35.0361	1033
1279	2	2014-06-30 15:00:00	6	11	3	-2.685	35.0371	1034
1279	2	2014-06-30 21:00:00	6	11	5	-2.68353	35.0339	1035
1279	2	2014-07-01 09:00:00	12	11	1	-2.68258	35.0329	1036
1279	2	2014-07-01 15:00:00	6	11	3	-2.67813	35.0388	1037
1279	2	2014-07-01 21:00:00	6	11	5	-2.68123	35.0346	1038
1279	2	2014-07-02 15:00:00	18	11	3	-2.68102	35.0363	1039
1279	2	2014-07-02 21:00:00	6	11	5	-2.68127	35.0346	1040
1279	2	2014-07-03 05:00:00	8	11	5	-2.67547	35.0305	1041
1279	2	2014-07-03 09:00:00	4	11	1	-2.67642	35.0227	1042
1279	2	2014-07-03 15:00:00	6	11	3	-2.68112	35.032	1043
1279	2	2014-07-03 21:00:00	6	11	5	-2.6824	35.0344	1044
1279	2	2014-07-04 09:00:00	12	11	1	-2.68225	35.0387	1045
1279	2	2014-07-04 15:00:00	6	11	3	-2.68102	35.0402	1046
1279	2	2014-07-04 21:00:00	6	11	5	-2.68088	35.0351	1047
1279	2	2014-07-05 09:00:00	12	11	1	-2.67903	35.0373	1048
1279	2	2014-07-05 15:00:00	6	11	3	-2.68427	35.0318	1049
1279	2	2014-07-05 21:00:00	6	11	5	-2.68473	35.0347	1050
1279	2	2014-07-06 09:00:00	12	11	1	-2.68637	35.0422	1051
1279	2	2014-07-06 15:00:00	6	11	3	-2.66987	35.0572	1052
1279	2	2014-07-06 21:00:00	6	11	5	-2.67307	35.0602	1053
1279	2	2014-07-07 09:00:00	12	11	1	-2.66555	35.0668	1054
1279	2	2014-07-07 15:00:00	6	11	3	-2.66275	35.066	1055
1279	2	2014-07-07 21:00:00	6	11	5	-2.6684	35.0566	1056
1279	2	2014-07-08 05:00:00	8	11	5	-2.66847	35.0566	1057
1279	2	2014-07-08 09:00:00	4	11	1	-2.66445	35.059	1058
1279	2	2014-07-08 15:00:00	6	11	3	-2.66605	35.0667	1059
1279	2	2014-07-08 21:00:00	6	11	5	-2.66762	35.066	1060
1279	2	2014-07-09 09:00:00	12	11	1	-2.66487	35.0705	1061
1279	2	2014-07-09 15:00:00	6	11	3	-2.66732	35.0652	1062
1279	2	2014-07-09 21:00:00	6	11	5	-2.66617	35.0654	1063
1279	2	2014-07-10 09:00:00	12	11	1	-2.66898	35.0647	1064
1279	2	2014-07-10 15:00:00	6	11	3	-2.66893	35.0669	1065
1279	2	2014-07-10 21:00:00	6	11	5	-2.6733	35.0787	1066
1279	2	2014-07-11 09:00:00	12	11	1	-2.66962	35.066	1067
1279	2	2014-07-11 15:00:00	6	11	3	-2.66993	35.0572	1068
1279	2	2014-07-11 21:00:00	6	11	5	-2.67003	35.056	1069
1279	2	2014-07-12 09:00:00	12	11	1	-2.66807	35.0579	1070
1279	2	2014-07-12 15:00:00	6	11	3	-2.66368	35.0566	1071
1279	2	2014-07-12 21:00:00	6	11	5	-2.6665	35.0555	1072
1279	2	2014-07-13 05:00:00	8	11	5	-2.6665	35.0555	1073
1279	2	2014-07-13 09:00:00	4	11	1	-2.67183	35.0547	1074
1279	2	2014-07-13 15:00:00	6	11	3	-2.66525	35.0551	1075
1279	2	2014-07-13 21:00:00	6	11	5	-2.66657	35.0553	1076
1279	2	2014-07-14 09:00:00	12	11	1	-2.6765	35.0507	1077
1279	2	2014-07-14 15:00:00	6	11	3	-2.6889	35.0375	1078
1279	2	2014-07-14 21:00:00	6	11	5	-2.69003	35.0372	1079
1279	2	2014-07-15 09:00:00	12	11	1	-2.69023	35.0389	1080
1279	2	2014-07-15 15:00:00	6	11	3	-2.72093	35.0338	1081
1279	2	2014-07-15 21:00:00	6	11	5	-2.73988	35.0366	1082
1279	2	2014-07-16 09:00:00	12	11	1	-2.74652	35.044	1083
1279	2	2014-07-16 15:00:00	6	11	3	-2.75395	35.0348	1084
1279	2	2014-07-16 21:00:00	6	11	5	-2.75805	35.0228	1085
1279	2	2014-07-17 09:00:00	12	11	1	-2.7614	35.0139	1086
1279	2	2014-07-17 15:00:00	6	11	3	-2.75248	34.9935	1087
1279	2	2014-07-17 21:00:00	6	11	5	-2.74712	34.9698	1088
1279	2	2014-07-18 05:00:00	8	11	5	-2.74713	34.9698	1089
1279	2	2014-07-18 09:00:00	4	11	1	-2.73005	34.9593	1090
1279	2	2014-07-18 15:00:00	6	11	3	-2.7116	34.9616	1091
1279	2	2014-07-18 21:00:00	6	11	5	-2.70742	34.9629	1092
1279	2	2014-07-19 09:00:00	12	11	1	-2.70497	34.9336	1093
1279	2	2014-07-19 15:00:00	6	11	3	-2.6929	34.9102	1094
1279	2	2014-07-19 21:00:00	6	11	5	-2.68702	34.9012	1095
1279	2	2014-07-20 09:00:00	12	11	1	-2.688	34.8927	1096
1279	2	2014-07-20 15:00:00	6	11	3	-2.68415	34.8944	1097
1279	2	2014-07-20 21:00:00	6	11	5	-2.68797	34.8939	1098
1279	2	2014-07-21 09:00:00	12	11	1	-2.67302	34.9017	1099
1279	2	2014-07-21 15:00:00	6	11	3	-2.66915	34.9106	1100
1279	2	2014-07-21 21:00:00	6	11	5	-2.66123	34.9128	1101
1279	2	2014-07-22 09:00:00	12	11	1	-2.66687	34.9156	1102
1279	2	2014-07-22 15:00:00	6	11	3	-2.66593	34.9257	1103
1279	2	2014-07-22 21:00:00	6	11	5	-2.66858	34.9382	1104
1279	2	2014-07-23 05:00:00	8	11	5	-2.66858	34.9382	1105
1279	2	2014-07-23 09:00:00	4	11	1	-2.67332	34.9419	1106
1279	2	2014-07-23 15:00:00	6	11	3	-2.66718	34.9202	1107
1279	2	2014-07-23 21:00:00	6	11	5	-2.66097	34.9141	1108
1279	2	2014-07-24 09:00:00	12	11	1	-2.66955	34.9135	1109
1279	2	2014-07-24 15:00:00	6	11	3	-2.66918	34.9143	1110
1279	2	2014-07-24 21:00:00	6	11	5	-2.66097	34.9141	1111
1279	2	2014-07-25 09:00:00	12	11	1	-2.66905	34.9138	1112
1279	2	2014-07-25 15:00:00	6	11	3	-2.6649	34.9147	1113
1279	2	2014-07-25 21:00:00	6	11	5	-2.65337	34.91	1114
1279	2	2014-07-26 09:00:00	12	11	1	-2.64443	34.9016	1115
1279	2	2014-07-26 15:00:00	6	11	3	-2.66805	34.9147	1116
1279	2	2014-07-26 21:00:00	6	11	5	-2.66072	34.9133	1117
1279	2	2014-07-27 09:00:00	12	11	1	-2.66653	34.913	1118
1279	2	2014-07-27 15:00:00	6	11	3	-2.66833	34.9169	1119
1279	2	2014-07-27 21:00:00	6	11	5	-2.66247	34.9115	1120
1279	2	2014-07-28 05:00:00	8	11	5	-2.66245	34.9115	1121
1279	2	2014-07-28 09:00:00	4	11	1	-2.6675	34.9167	1122
1279	2	2014-07-28 15:00:00	6	11	3	-2.66862	34.9171	1123
1279	2	2014-07-28 21:00:00	6	11	5	-2.66857	34.9105	1124
1279	2	2014-07-29 09:00:00	12	11	1	-2.66945	34.9154	1125
1279	2	2014-07-29 15:00:00	6	11	3	-2.66655	34.9113	1126
1279	2	2014-07-29 21:00:00	6	11	5	-2.6534	34.9098	1127
1279	2	2014-07-30 09:00:00	12	11	1	-2.66622	34.9164	1128
1279	2	2014-07-30 15:00:00	6	11	3	-2.66688	34.9123	1129
1279	2	2014-07-30 21:00:00	6	11	5	-2.6708	34.9103	1130
1279	2	2014-07-31 09:00:00	12	11	1	-2.66907	34.9149	1131
1279	2	2014-07-31 15:00:00	6	11	3	-2.66823	34.9162	1132
1279	2	2014-07-31 21:00:00	6	11	5	-2.66028	34.9121	1133
1279	2	2014-08-01 09:00:00	12	11	1	-2.66617	34.9165	1134
1279	2	2014-08-01 15:00:00	6	11	3	-2.67005	34.9149	1135
1279	2	2014-08-01 21:00:00	6	11	5	-2.66252	34.9116	1136
1279	2	2014-08-02 05:00:00	8	11	5	-2.6625	34.9116	1137
1279	2	2014-08-02 09:00:00	4	11	1	-2.66953	34.914	1138
1279	2	2014-08-02 15:00:00	6	11	3	-2.66957	34.9143	1139
1279	2	2014-08-02 21:00:00	6	11	5	-2.6613	34.9128	1140
1279	2	2014-08-03 09:00:00	12	11	1	-2.6689	34.915	1141
1279	2	2014-08-03 15:00:00	6	11	3	-2.66843	34.9146	1142
1279	2	2014-08-03 21:00:00	6	11	5	-2.65458	34.9097	1143
1279	2	2014-08-04 09:00:00	12	11	1	-2.6678	34.9164	1144
1279	2	2014-08-04 15:00:00	6	11	3	-2.66912	34.9108	1145
1279	2	2014-08-04 21:00:00	6	11	5	-2.66872	34.9067	1146
1279	2	2014-08-05 09:00:00	12	11	1	-2.66643	34.9134	1147
1279	2	2014-08-05 15:00:00	6	11	3	-2.6635	34.9168	1148
1279	2	2014-08-05 21:00:00	6	11	5	-2.65395	34.9094	1149
1279	2	2014-08-06 09:00:00	12	11	1	-2.64422	34.9014	1150
1279	2	2014-08-06 15:00:00	6	11	3	-2.64448	34.9033	1151
1279	2	2014-08-06 21:00:00	6	11	5	-2.64235	34.8972	1152
1279	2	2014-08-07 05:00:00	8	11	5	-2.64268	34.8975	1153
1279	2	2014-08-07 09:00:00	4	11	1	-2.63795	34.9028	1154
1279	2	2014-08-07 15:00:00	6	11	3	-2.63907	34.8968	1155
1279	2	2014-08-07 21:00:00	6	11	5	-2.64843	34.8862	1156
1279	2	2014-08-08 09:00:00	12	11	1	-2.66898	34.9104	1157
1279	2	2014-08-08 15:00:00	6	11	3	-2.66795	34.916	1158
1279	2	2014-08-08 21:00:00	6	11	5	-2.66897	34.9131	1159
1279	2	2014-08-09 09:00:00	12	11	1	-2.67018	34.914	1160
1279	2	2014-08-09 15:00:00	6	11	3	-2.66812	34.9127	1161
1279	2	2014-08-09 21:00:00	6	11	5	-2.65937	34.9067	1162
1279	2	2014-08-10 09:00:00	12	11	1	-2.67005	34.8924	1163
1279	2	2014-08-10 15:00:00	6	11	3	-2.66593	34.9033	1164
1279	2	2014-08-10 21:00:00	6	11	5	-2.66255	34.9037	1165
1279	2	2014-08-11 09:00:00	12	11	1	-2.66462	34.9087	1166
1279	2	2014-08-11 15:00:00	6	11	3	-2.66327	34.9074	1167
1279	2	2014-08-11 21:00:00	6	11	5	-2.66623	34.9029	1168
1279	2	2014-08-12 05:00:00	8	11	5	-2.66647	34.9032	1169
1279	2	2014-08-12 09:00:00	4	11	1	-2.66503	34.9061	1170
1279	2	2014-08-12 15:00:00	6	11	3	-2.66702	34.904	1171
1279	2	2014-08-12 21:00:00	6	11	5	-2.66662	34.8995	1172
1279	2	2014-08-13 09:00:00	12	11	1	-2.66363	34.9092	1173
1279	2	2014-08-13 15:00:00	6	11	3	-2.66697	34.9053	1174
1279	2	2014-08-13 21:00:00	6	11	5	-2.66342	34.8915	1175
1279	2	2014-08-14 09:00:00	12	11	1	-2.66373	34.9093	1176
1279	2	2014-08-14 15:00:00	6	11	3	-2.66307	34.8993	1177
1279	2	2014-08-14 21:00:00	6	11	5	-2.66665	34.9009	1178
1279	2	2014-08-15 09:00:00	12	11	1	-2.66553	34.9072	1179
1279	2	2014-08-15 15:00:00	6	11	3	-2.6668	34.8992	1180
1279	2	2014-08-15 21:00:00	6	11	5	-2.6573	34.8938	1181
1279	2	2014-08-16 09:00:00	12	11	1	-2.66835	34.9025	1182
1279	2	2014-08-16 15:00:00	6	11	3	-2.66357	34.8939	1183
1279	2	2014-08-16 21:00:00	6	11	5	-2.65935	34.8903	1184
1279	2	2014-08-17 05:00:00	8	11	5	-2.65937	34.8902	1185
1279	2	2014-08-17 09:00:00	4	11	1	-2.66532	34.9096	1186
1279	2	2014-08-17 15:00:00	6	11	3	-2.66335	34.903	1187
1279	2	2014-08-17 21:00:00	6	11	5	-2.66478	34.9026	1188
1279	2	2014-08-18 09:00:00	12	11	1	-2.6699	34.9026	1189
1279	2	2014-08-18 15:00:00	6	11	3	-2.66157	34.8966	1190
1279	2	2014-08-18 21:00:00	6	11	5	-2.65938	34.8902	1191
1279	2	2014-08-19 09:00:00	12	11	1	-2.66775	34.9052	1192
1279	2	2014-08-19 15:00:00	6	11	3	-2.66677	34.9137	1193
1279	2	2014-08-19 21:00:00	6	11	5	-2.66425	34.9042	1194
1279	2	2014-08-20 09:00:00	12	11	1	-2.66777	34.9064	1195
1279	2	2014-08-20 15:00:00	6	11	3	-2.66328	34.913	1196
1279	2	2014-08-20 21:00:00	6	11	5	-2.66873	34.9004	1197
1279	2	2014-08-21 09:00:00	12	11	1	-2.66862	34.9054	1198
1279	2	2014-08-21 15:00:00	6	11	3	-2.66833	34.9014	1199
1279	2	2014-08-21 21:00:00	6	11	5	-2.66173	34.9027	1200
1279	2	2014-08-22 05:00:00	8	11	5	-2.66172	34.9026	1201
1279	2	2014-08-22 09:00:00	4	11	1	-2.6692	34.9091	1202
1279	2	2014-08-22 15:00:00	6	11	3	-2.66422	34.9102	1203
1279	2	2014-08-22 21:00:00	6	11	5	-2.66477	34.9021	1204
1279	2	2014-08-23 09:00:00	12	11	1	-2.66625	34.9069	1205
1279	2	2014-08-23 15:00:00	6	11	3	-2.66255	34.9001	1206
1279	2	2014-08-23 21:00:00	6	11	5	-2.65778	34.8974	1207
1279	2	2014-08-24 09:00:00	12	11	1	-2.6622	34.8974	1208
1279	2	2014-08-24 15:00:00	6	11	3	-2.6632	34.8976	1209
1279	2	2014-08-24 21:00:00	6	11	5	-2.66282	34.8976	1210
1279	2	2014-08-25 09:00:00	12	11	1	-2.6612	34.8931	1211
1279	2	2014-08-25 15:00:00	6	11	3	-2.65652	34.899	1212
1279	2	2014-08-25 21:00:00	6	11	5	-2.66047	34.8902	1213
1279	2	2014-08-26 09:00:00	12	11	1	-2.65777	34.8933	1214
1279	2	2014-08-26 15:00:00	6	11	3	-2.65652	34.8955	1215
1279	2	2014-08-26 21:00:00	6	11	5	-2.6594	34.8903	1216
1279	2	2014-08-27 05:00:00	8	11	5	-2.6594	34.8904	1217
1279	2	2014-08-27 09:00:00	4	11	1	-2.65603	34.8966	1218
1279	2	2014-08-27 15:00:00	6	11	3	-2.65563	34.9001	1219
1279	2	2014-08-27 21:00:00	6	11	5	-2.6562	34.8961	1220
1279	2	2014-08-28 09:00:00	12	11	1	-2.66302	34.8983	1221
1279	2	2014-08-28 15:00:00	6	11	3	-2.65582	34.8991	1222
1279	2	2014-08-28 21:00:00	6	11	5	-2.66292	34.9036	1223
1279	2	2014-08-29 09:00:00	12	11	1	-2.66903	34.9015	1224
1279	2	2014-08-29 15:00:00	6	11	3	-2.66215	34.8946	1225
1279	2	2014-08-29 21:00:00	6	11	5	-2.65617	34.8951	1226
1279	2	2014-08-30 09:00:00	12	11	1	-2.66137	34.9046	1227
1279	2	2014-08-30 15:00:00	6	11	3	-2.66038	34.8996	1228
1279	2	2014-08-30 21:00:00	6	11	5	-2.66473	34.9021	1229
1279	2	2014-08-31 09:00:00	12	11	1	-2.66823	34.9041	1230
1279	2	2014-08-31 15:00:00	6	11	3	-2.66432	34.9057	1231
1279	2	2014-08-31 21:00:00	6	11	5	-2.66208	34.9048	1232
1279	2	2014-09-01 05:00:00	8	11	5	-2.6658	34.9008	1233
1279	2	2014-09-01 09:00:00	4	11	1	-2.66788	34.905	1234
1279	2	2014-09-01 15:00:00	6	11	3	-2.66165	34.9048	1235
1279	2	2014-09-01 21:00:00	6	11	5	-2.65885	34.9068	1236
1279	2	2014-09-02 09:00:00	12	11	1	-2.66043	34.9004	1237
1279	2	2014-09-02 15:00:00	6	11	3	-2.65787	34.9062	1238
1279	2	2014-09-02 21:00:00	6	11	5	-2.66128	34.906	1239
1279	2	2014-09-03 09:00:00	12	11	1	-2.65812	34.9038	1240
1279	2	2014-09-03 15:00:00	6	11	3	-2.65693	34.8995	1241
1279	2	2014-09-03 21:00:00	6	11	5	-2.65603	34.8965	1242
1279	2	2014-09-04 09:00:00	12	11	1	-2.65977	34.9053	1243
1279	2	2014-09-04 15:00:00	6	11	3	-2.65913	34.9054	1244
1279	2	2014-09-04 21:00:00	6	11	5	-2.66037	34.9064	1245
1279	2	2014-09-05 09:00:00	12	11	1	-2.66383	34.8982	1246
1279	2	2014-09-05 15:00:00	6	11	3	-2.66343	34.897	1247
1279	2	2014-09-05 21:00:00	6	11	5	-2.66398	34.8998	1248
1279	2	2014-09-06 05:00:00	8	11	5	-2.66387	34.8999	1249
1279	2	2014-09-06 09:00:00	4	11	1	-2.66523	34.9034	1250
1279	2	2014-09-06 15:00:00	6	11	3	-2.65645	34.9001	1251
1279	2	2014-09-06 21:00:00	6	11	5	-2.6603	34.9065	1252
1279	2	2014-09-07 09:00:00	12	11	1	-2.65868	34.9061	1253
1279	2	2014-09-07 15:00:00	6	11	3	-2.65955	34.9057	1254
1279	2	2014-09-07 21:00:00	6	11	5	-2.66045	34.9062	1255
1279	2	2014-09-08 09:00:00	12	11	1	-2.66043	34.9053	1256
1279	2	2014-09-08 15:00:00	6	11	3	-2.65678	34.908	1257
1279	2	2014-09-08 21:00:00	6	11	5	-2.66047	34.9062	1258
1279	2	2014-09-09 09:00:00	12	11	1	-2.6587	34.9061	1259
1279	2	2014-09-09 15:00:00	6	11	3	-2.65928	34.9055	1260
1279	2	2014-09-09 21:00:00	6	11	5	-2.66048	34.9062	1261
1279	2	2014-09-10 09:00:00	12	11	1	-2.66373	34.9072	1262
1279	2	2014-09-10 15:00:00	6	11	3	-2.65787	34.9061	1263
1279	2	2014-09-10 21:00:00	6	11	5	-2.6595	34.9073	1264
1279	2	2014-09-11 05:00:00	8	11	5	-2.65955	34.9073	1265
1279	2	2014-09-11 09:00:00	4	11	1	-2.65372	34.9087	1266
1279	2	2014-09-11 15:00:00	6	11	3	-2.65308	34.9101	1267
1279	2	2014-09-11 21:00:00	6	11	5	-2.65312	34.9096	1268
1279	2	2014-09-12 09:00:00	12	11	1	-2.6536	34.909	1269
1279	2	2014-09-12 15:00:00	6	11	3	-2.6543	34.9093	1270
1279	2	2014-09-12 21:00:00	6	11	5	-2.65368	34.9098	1271
1279	2	2014-09-13 09:00:00	12	11	1	-2.6535	34.906	1272
1279	2	2014-09-13 15:00:00	6	11	3	-2.6542	34.9066	1273
1279	2	2014-09-13 21:00:00	6	11	5	-2.659	34.907	1274
1279	2	2014-09-14 09:00:00	12	11	1	-2.6596	34.9052	1275
1279	2	2014-09-14 15:00:00	6	11	3	-2.65738	34.9065	1276
1279	2	2014-09-14 21:00:00	6	11	5	-2.66143	34.906	1277
1279	2	2014-09-15 09:00:00	12	11	1	-2.66457	34.9055	1278
1279	2	2014-09-15 15:00:00	6	11	3	-2.66145	34.9031	1279
1279	2	2014-09-15 21:00:00	6	11	5	-2.66407	34.8997	1280
1279	2	2014-09-16 05:00:00	8	11	5	-2.6642	34.8996	1281
1279	2	2014-09-16 09:00:00	4	11	1	-2.66945	34.9006	1282
1279	2	2014-09-16 15:00:00	6	11	3	-2.66032	34.9027	1283
1279	2	2014-09-16 21:00:00	6	11	5	-2.6605	34.9063	1284
1279	2	2014-09-17 09:00:00	12	11	1	-2.65868	34.9061	1285
1279	2	2014-09-17 15:00:00	6	11	3	-2.65977	34.9065	1286
1279	2	2014-09-17 21:00:00	6	11	5	-2.66478	34.902	1287
1279	2	2014-09-18 09:00:00	12	11	1	-2.66115	34.9024	1288
1279	2	2014-09-18 15:00:00	6	11	3	-2.66002	34.9049	1289
1279	2	2014-09-18 21:00:00	6	11	5	-2.66133	34.9064	1290
1279	2	2014-09-19 09:00:00	12	11	1	-2.65425	34.9103	1291
1279	2	2014-09-19 15:00:00	6	11	3	-2.65908	34.9066	1292
1279	2	2014-09-19 21:00:00	6	11	5	-2.66468	34.9004	1293
1279	2	2014-09-20 09:00:00	12	11	1	-2.66017	34.9051	1294
1279	2	2014-09-20 15:00:00	6	11	3	-2.66122	34.9051	1295
1279	2	2014-09-20 21:00:00	6	11	5	-2.66713	34.8995	1296
1279	2	2014-09-21 05:00:00	8	11	5	-2.66713	34.8996	1297
1279	2	2014-09-21 09:00:00	4	11	1	-2.6589	34.9044	1298
1279	2	2014-09-21 15:00:00	6	11	3	-2.65563	34.9073	1299
1279	2	2014-09-21 21:00:00	6	11	5	-2.66092	34.9064	1300
1279	2	2014-09-22 09:00:00	12	11	1	-2.65997	34.9043	1301
1279	2	2014-09-22 15:00:00	6	11	3	-2.66562	34.9029	1302
1279	2	2014-09-22 21:00:00	6	11	5	-2.6664	34.8991	1303
1279	2	2014-09-23 09:00:00	12	11	1	-2.66065	34.9063	1304
1279	2	2014-09-23 15:00:00	6	11	3	-2.6567	34.9051	1305
1279	2	2014-09-23 21:00:00	6	11	5	-2.65905	34.9058	1306
1279	2	2014-09-24 09:00:00	12	11	1	-2.65605	34.9067	1307
1279	2	2014-09-24 15:00:00	6	11	3	-2.66623	34.8993	1308
1279	2	2014-09-24 21:00:00	6	11	5	-2.66637	34.8991	1309
1279	2	2014-09-25 09:00:00	12	11	1	-2.67017	34.9015	1310
1279	2	2014-09-25 15:00:00	6	11	3	-2.65843	34.9074	1311
1279	2	2014-09-25 21:00:00	6	11	5	-2.65927	34.9064	1312
1279	2	2014-09-26 05:00:00	8	11	5	-2.65933	34.9064	1313
1279	2	2014-09-26 09:00:00	4	11	1	-2.65695	34.9069	1314
1279	2	2014-09-26 15:00:00	6	11	3	-2.66085	34.9047	1315
1279	2	2014-09-26 21:00:00	6	11	5	-2.66145	34.9058	1316
1279	2	2014-09-27 09:00:00	12	11	1	-2.66198	34.9062	1317
1279	2	2014-09-27 15:00:00	6	11	3	-2.66098	34.9074	1318
1279	2	2014-09-27 21:00:00	6	11	5	-2.66355	34.9038	1319
1279	2	2014-09-28 09:00:00	12	11	1	-2.6536	34.9098	1320
1279	2	2014-09-28 15:00:00	6	11	3	-2.6579	34.9061	1321
1279	2	2014-09-28 21:00:00	6	11	5	-2.66763	34.8997	1322
1279	2	2014-09-29 09:00:00	12	11	1	-2.67063	34.9013	1323
1279	2	2014-09-29 15:00:00	6	11	3	-2.65558	34.9068	1324
1279	2	2014-09-29 21:00:00	6	11	5	-2.6602	34.9056	1325
1279	2	2014-09-30 09:00:00	12	11	1	-2.65887	34.9057	1326
1279	2	2014-09-30 15:00:00	6	11	3	-2.66198	34.9035	1327
1279	2	2014-09-30 21:00:00	6	11	5	-2.66475	34.8995	1328
1279	2	2014-10-01 05:00:00	8	11	5	-2.66297	34.9021	1329
1279	2	2014-10-01 09:00:00	4	11	1	-2.66182	34.9042	1330
1279	2	2014-10-01 15:00:00	6	11	3	-2.66085	34.8986	1331
1279	2	2014-10-01 21:00:00	6	11	5	-2.66503	34.9479	1332
1279	2	2014-10-02 09:00:00	12	11	1	-2.65032	34.9703	1333
1279	2	2014-10-02 15:00:00	6	11	3	-2.63287	35.0056	1334
1279	2	2014-10-02 21:00:00	6	11	5	-2.62762	35.0115	1335
1279	2	2014-10-03 09:00:00	12	11	1	-2.66963	35.0407	1336
1279	2	2014-10-03 15:00:00	6	11	3	-2.6925	35.0528	1337
1279	2	2014-10-03 21:00:00	6	11	5	-2.70133	35.053	1338
1279	2	2014-10-04 09:00:00	12	11	1	-2.7245	35.021	1339
1279	2	2014-10-04 15:00:00	6	11	3	-2.74042	34.981	1340
1279	2	2014-10-04 21:00:00	6	11	5	-2.75007	34.9899	1341
1279	2	2014-10-05 09:00:00	12	11	1	-2.72973	35.0003	1342
1279	2	2014-10-05 15:00:00	6	11	3	-2.72275	35.015	1343
1279	2	2014-10-05 21:00:00	6	11	5	-2.73318	35.0294	1344
1279	2	2014-10-06 05:00:00	8	11	5	-2.73678	35.0319	1345
1279	2	2014-10-06 09:00:00	4	11	1	-2.72138	35.0426	1346
1279	2	2014-10-06 15:00:00	6	11	3	-2.72493	35.0454	1347
1279	2	2014-10-06 21:00:00	6	11	5	-2.74268	35.0652	1348
1279	2	2014-10-07 09:00:00	12	11	1	-2.78658	35.087	1349
1279	2	2014-10-07 15:00:00	6	11	3	-2.78202	35.0852	1350
1279	2	2014-10-07 21:00:00	6	11	5	-2.77463	35.086	1351
1279	2	2014-10-08 09:00:00	12	11	1	-2.77653	35.0867	1352
1279	2	2014-10-08 15:00:00	6	11	3	-2.77713	35.0846	1353
1279	2	2014-10-08 21:00:00	6	11	5	-2.77575	35.0851	1354
1279	2	2014-10-09 09:00:00	12	11	1	-2.77228	35.0686	1355
1279	2	2014-10-09 15:00:00	6	11	3	-2.77265	35.0637	1356
1279	2	2014-10-09 21:00:00	6	11	5	-2.763	35.0763	1357
1279	2	2014-10-10 09:00:00	12	11	1	-2.76427	35.0762	1358
1279	2	2014-10-10 15:00:00	6	11	3	-2.7652	35.0698	1359
1279	2	2014-10-10 21:00:00	6	11	5	-2.76543	35.0737	1360
1279	2	2014-10-11 05:00:00	8	11	5	-2.75315	35.0849	1361
1279	2	2014-10-11 09:00:00	4	11	1	-2.76535	35.074	1362
1279	2	2014-10-11 15:00:00	6	11	3	-2.7648	35.0694	1363
1279	2	2014-10-11 21:00:00	6	11	5	-2.765	35.0732	1364
1279	2	2014-10-12 09:00:00	12	11	1	-2.7658	35.0675	1365
1279	2	2014-10-12 15:00:00	6	11	3	-2.76508	35.0618	1366
1279	2	2014-10-12 21:00:00	6	11	5	-2.76693	35.0686	1367
1279	2	2014-10-13 09:00:00	12	11	1	-2.7667	35.0724	1368
1279	2	2014-10-13 15:00:00	6	11	3	-2.76435	35.0705	1369
1279	2	2014-10-13 21:00:00	6	11	5	-2.76427	35.0715	1370
1279	2	2014-10-14 09:00:00	12	11	1	-2.76475	35.0726	1371
1279	2	2014-10-14 15:00:00	6	11	3	-2.76378	35.0682	1372
1279	2	2014-10-14 21:00:00	6	11	5	-2.7675	35.0648	1373
1279	2	2014-10-15 09:00:00	12	11	1	-2.76175	35.0745	1374
1279	2	2014-10-15 15:00:00	6	11	3	-2.76153	35.0707	1375
1279	2	2014-10-15 21:00:00	6	11	5	-2.76087	35.0719	1376
1279	2	2014-10-16 05:00:00	8	11	5	-2.76082	35.0721	1377
1279	2	2014-10-16 09:00:00	4	11	1	-2.75967	35.0739	1378
1279	2	2014-10-16 15:00:00	6	11	3	-2.76298	35.0647	1379
1279	2	2014-10-16 21:00:00	6	11	5	-2.76408	35.0618	1380
1279	2	2014-10-17 09:00:00	12	11	1	-2.76357	35.0599	1381
1279	2	2014-10-17 15:00:00	6	11	3	-2.76492	35.0609	1382
1279	2	2014-10-17 21:00:00	6	11	5	-2.76658	35.0598	1383
1279	2	2014-10-18 09:00:00	12	11	1	-2.76762	35.0573	1384
1279	2	2014-10-18 15:00:00	6	11	3	-2.77752	35.0491	1385
1279	2	2014-10-18 21:00:00	6	11	5	-2.77723	35.0518	1386
1279	2	2014-10-19 09:00:00	12	11	1	-2.77948	35.0411	1387
1279	2	2014-10-19 15:00:00	6	11	3	-2.77285	35.0426	1388
1279	2	2014-10-19 21:00:00	6	11	5	-2.7743	35.0521	1389
1279	2	2014-10-20 09:00:00	12	11	1	-2.77748	35.0328	1390
1279	2	2014-10-20 15:00:00	6	11	3	-2.77168	35.0266	1391
1279	2	2014-10-20 21:00:00	6	11	5	-2.75823	35.0305	1392
1279	2	2014-10-21 05:00:00	8	11	5	-2.7574	35.0301	1393
1279	2	2014-10-21 09:00:00	4	11	1	-2.75232	35.0226	1394
1279	2	2014-10-21 15:00:00	6	11	3	-2.74602	35.021	1395
1279	2	2014-10-21 21:00:00	6	11	5	-2.73555	35.0182	1396
1279	2	2014-10-22 09:00:00	12	11	1	-2.74825	35.0192	1397
1279	2	2014-10-22 15:00:00	6	11	3	-2.74727	35.0126	1398
1279	2	2014-10-22 21:00:00	6	11	5	-2.73852	35.0158	1399
1279	2	2014-10-23 09:00:00	12	11	1	-2.75085	35.0118	1400
1279	2	2014-10-23 15:00:00	6	11	3	-2.74118	35.0179	1401
1279	2	2014-10-23 21:00:00	6	11	5	-2.73465	35.0194	1402
1279	2	2014-10-24 09:00:00	12	11	1	-2.7484	35.0232	1403
1279	2	2014-10-24 15:00:00	6	11	3	-2.74342	35.0206	1404
1279	2	2014-10-24 21:00:00	6	11	5	-2.73637	35.0206	1405
1279	2	2014-10-25 09:00:00	12	11	1	-2.74687	35.0256	1406
1279	2	2014-10-25 15:00:00	6	11	3	-2.74502	35.0267	1407
1279	2	2014-10-25 21:00:00	6	11	5	-2.73388	35.0205	1408
1279	2	2014-10-26 05:00:00	8	11	5	-2.73423	35.0213	1409
1279	2	2014-10-26 09:00:00	4	11	1	-2.7437	35.0175	1410
1279	2	2014-10-26 15:00:00	6	11	3	-2.73783	35.0137	1411
1279	2	2014-10-26 21:00:00	6	11	5	-2.73303	35.0184	1412
1279	2	2014-10-27 09:00:00	12	11	1	-2.74658	35.0305	1413
1279	2	2014-10-27 15:00:00	6	11	3	-2.74447	35.0269	1414
1279	2	2014-10-27 21:00:00	6	11	5	-2.73152	35.0198	1415
1279	2	2014-10-28 09:00:00	12	11	1	-2.74722	35.0272	1416
1279	2	2014-10-28 15:00:00	6	11	3	-2.74728	35.0244	1417
1279	2	2014-10-28 21:00:00	6	11	5	-2.74123	35.0322	1418
1279	2	2014-10-29 09:00:00	12	11	1	-2.74773	35.0167	1419
1279	2	2014-10-29 15:00:00	6	11	3	-2.7467	35.0196	1420
1279	2	2014-10-29 21:00:00	6	11	5	-2.73745	35.0236	1421
1279	2	2014-10-30 09:00:00	12	11	1	-2.74872	35.0288	1422
1279	2	2014-10-30 15:00:00	6	11	3	-2.74575	35.0283	1423
1279	2	2014-10-30 21:00:00	6	11	5	-2.74135	35.0227	1424
1279	2	2014-10-31 05:00:00	8	11	5	-2.74145	35.0231	1425
1279	2	2014-10-31 09:00:00	4	11	1	-2.74878	35.0264	1426
1279	2	2014-10-31 15:00:00	6	11	3	-2.7444	35.0155	1427
1279	2	2014-10-31 21:00:00	6	11	5	-2.74172	35.0125	1428
1279	2	2014-11-01 09:00:00	12	11	1	-2.74882	35.0004	1429
1279	2	2014-11-01 15:00:00	6	11	3	-2.74607	34.9993	1430
1279	2	2014-11-01 21:00:00	6	11	5	-2.7527	35.0006	1431
1279	2	2014-11-02 09:00:00	12	11	1	-2.75255	35.01	1432
1279	2	2014-11-02 15:00:00	6	11	3	-2.75392	35.0044	1433
1279	2	2014-11-02 21:00:00	6	11	5	-2.75678	35.0034	1434
1279	2	2014-11-03 09:00:00	12	11	1	-2.74467	34.9668	1435
1279	2	2014-11-03 15:00:00	6	11	3	-2.74432	34.9464	1436
1279	2	2014-11-03 21:00:00	6	11	5	-2.72755	34.9212	1437
1279	2	2014-11-04 09:00:00	12	11	1	-2.70197	34.8907	1438
1279	2	2014-11-04 15:00:00	6	11	3	-2.69472	34.8948	1439
1279	2	2014-11-04 21:00:00	6	11	5	-2.68493	34.8931	1440
1279	2	2014-11-05 05:00:00	8	11	5	-2.67272	34.8923	1441
1279	2	2014-11-05 09:00:00	4	11	1	-2.66045	34.8954	1442
1279	2	2014-11-05 15:00:00	6	11	3	-2.66317	34.8922	1443
1279	2	2014-11-05 21:00:00	6	11	5	-2.6581	34.8907	1444
1279	2	2014-11-06 09:00:00	12	11	1	-2.66065	34.8952	1445
1279	2	2014-11-06 15:00:00	6	11	3	-2.6622	34.9001	1446
1279	2	2014-11-06 21:00:00	6	11	5	-2.66258	34.897	1447
1279	2	2014-11-07 09:00:00	12	11	1	-2.66798	34.9074	1448
1279	2	2014-11-07 15:00:00	6	11	3	-2.66112	34.8986	1449
1279	2	2014-11-07 21:00:00	6	11	5	-2.65917	34.8888	1450
1279	2	2014-11-08 09:00:00	12	11	1	-2.66287	34.8916	1451
1279	2	2014-11-08 15:00:00	6	11	3	-2.66187	34.8993	1452
1279	2	2014-11-08 21:00:00	6	11	5	-2.66522	34.9041	1453
1279	2	2014-11-09 09:00:00	12	11	1	-2.66717	34.9044	1454
1279	2	2014-11-09 15:00:00	6	11	3	-2.66175	34.8995	1455
1279	2	2014-11-09 21:00:00	6	11	5	-2.6644	34.8879	1456
1279	2	2014-11-10 05:00:00	8	11	5	-2.66522	34.8862	1457
1279	2	2014-11-10 09:00:00	4	11	1	-2.68133	34.8669	1458
1279	2	2014-11-10 15:00:00	6	11	3	-2.6812	34.8685	1459
1279	2	2014-11-10 21:00:00	6	11	5	-2.68085	34.8682	1460
1279	2	2014-11-11 09:00:00	12	11	1	-2.68213	34.8766	1461
1279	2	2014-11-11 15:00:00	6	11	3	-2.67507	34.8854	1462
1279	2	2014-11-11 21:00:00	6	11	5	-2.67353	34.882	1463
1279	2	2014-11-12 09:00:00	12	11	1	-2.67413	34.892	1464
1279	2	2014-11-12 15:00:00	6	11	3	-2.66993	34.893	1465
1279	2	2014-11-12 21:00:00	6	11	5	-2.65998	34.8864	1466
1279	2	2014-11-13 09:00:00	12	11	1	-2.65283	34.882	1467
1279	2	2014-11-13 15:00:00	6	11	3	-2.65585	34.8835	1468
1279	2	2014-11-13 21:00:00	6	11	5	-2.67312	34.8794	1469
1279	2	2014-11-14 09:00:00	12	11	1	-2.67333	34.8776	1470
1279	2	2014-11-14 15:00:00	6	11	3	-2.66172	34.8933	1471
1279	2	2014-11-14 21:00:00	6	11	5	-2.66455	34.9041	1472
1279	2	2014-11-15 05:00:00	8	11	5	-2.66457	34.9041	1473
1279	2	2014-11-15 09:00:00	4	11	1	-2.66763	34.9076	1474
1279	2	2014-11-15 15:00:00	6	11	3	-2.66737	34.9064	1475
1279	2	2014-11-15 21:00:00	6	11	5	-2.66797	34.9003	1476
1279	2	2014-11-16 09:00:00	12	11	1	-2.71502	34.8916	1477
1279	2	2014-11-16 15:00:00	6	11	3	-2.71255	34.8921	1478
1279	2	2014-11-16 21:00:00	6	11	5	-2.71358	34.884	1479
1279	2	2014-11-17 09:00:00	12	11	1	-2.7252	34.8447	1480
1279	2	2014-11-17 15:00:00	6	11	3	-2.70593	34.833	1481
1279	2	2014-11-17 21:00:00	6	11	5	-2.70305	34.8319	1482
1279	2	2014-11-18 09:00:00	12	11	1	-2.7042	34.8242	1483
1279	2	2014-11-18 15:00:00	6	11	3	-2.67665	34.8402	1484
1279	2	2014-11-18 21:00:00	6	11	5	-2.67	34.8485	1485
1279	2	2014-11-19 09:00:00	12	11	1	-2.674	34.8383	1486
1279	2	2014-11-19 15:00:00	6	11	3	-2.67713	34.8364	1487
1279	2	2014-11-19 21:00:00	6	11	5	-2.67695	34.8353	1488
1279	2	2014-11-20 05:00:00	8	11	5	-2.67758	34.8355	1489
1279	2	2014-11-20 09:00:00	4	11	1	-2.67532	34.828	1490
1279	2	2014-11-20 15:00:00	6	11	3	-2.67597	34.8363	1491
1279	2	2014-11-20 21:00:00	6	11	5	-2.66693	34.8414	1492
1279	2	2014-11-21 09:00:00	12	11	1	-2.75857	34.8794	1493
1279	2	2014-11-21 15:00:00	6	11	3	-2.81418	34.9092	1494
1279	2	2014-11-21 21:00:00	6	11	5	-2.83813	34.9275	1495
1279	2	2014-11-22 09:00:00	12	11	1	-2.86453	34.9488	1496
1279	2	2014-11-22 15:00:00	6	11	3	-2.87367	34.9787	1497
1279	2	2014-11-22 21:00:00	6	11	5	-2.86662	35.0085	1498
1279	2	2014-11-23 09:00:00	12	11	1	-2.87345	35.0184	1499
1279	2	2014-11-23 15:00:00	6	11	3	-2.88043	35.0215	1500
1279	2	2014-11-23 21:00:00	6	11	5	-2.87628	35.0267	1501
1279	2	2014-11-24 09:00:00	12	11	1	-2.87825	35.0102	1502
1279	2	2014-11-24 15:00:00	6	11	3	-2.88402	35.0136	1503
1279	2	2014-11-24 21:00:00	6	11	5	-2.88737	35.0147	1504
1279	2	2014-11-25 05:00:00	8	11	5	-2.88705	35.0146	1505
1279	2	2014-11-25 09:00:00	4	11	1	-2.87883	35.0088	1506
1279	2	2014-11-25 15:00:00	6	11	3	-2.8826	35.017	1507
1279	2	2014-11-25 21:00:00	6	11	5	-2.88745	35.0162	1508
1279	2	2014-11-26 09:00:00	12	11	1	-2.88398	35.01	1509
1279	2	2014-11-26 15:00:00	6	11	3	-2.88415	35.0148	1510
1279	2	2014-11-26 21:00:00	6	11	5	-2.88697	35.0132	1511
1279	2	2014-11-27 09:00:00	12	11	1	-2.88395	34.9999	1512
1279	2	2014-11-27 15:00:00	6	11	3	-2.87892	35.0046	1513
1279	2	2014-11-27 21:00:00	6	11	5	-2.8771	35.0001	1514
1279	2	2014-11-28 09:00:00	12	11	1	-2.84395	34.986	1515
1279	2	2014-11-28 15:00:00	6	11	3	-2.83722	34.9766	1516
1279	2	2014-11-28 21:00:00	6	11	5	-2.83688	34.9695	1517
1279	2	2014-11-29 09:00:00	12	11	1	-2.83127	34.9678	1518
1279	2	2014-11-29 15:00:00	6	11	3	-2.83502	34.9654	1519
1279	2	2014-11-29 21:00:00	6	11	5	-2.84443	34.9701	1520
1279	2	2014-11-30 05:00:00	8	11	5	-2.84383	34.9701	1521
1279	2	2014-11-30 09:00:00	4	11	1	-2.83103	34.9644	1522
1279	2	2014-11-30 15:00:00	6	11	3	-2.83213	34.9576	1523
1279	2	2014-11-30 21:00:00	6	11	5	-2.83223	34.9593	1524
1279	2	2014-12-01 09:00:00	12	11	1	-2.80687	34.9551	1525
1279	2	2014-12-01 15:00:00	6	11	3	-2.79528	34.9885	1526
1279	2	2014-12-01 21:00:00	6	11	5	-2.77645	35.0086	1527
1279	2	2014-12-02 09:00:00	12	11	1	-2.75265	35.0151	1528
1279	2	2014-12-02 15:00:00	6	11	3	-2.72615	35.0103	1529
1279	2	2014-12-02 21:00:00	6	11	5	-2.73233	35.0109	1530
1279	2	2014-12-03 09:00:00	12	11	1	-2.72582	35.0099	1531
1279	2	2014-12-03 15:00:00	6	11	3	-2.72952	35.0118	1532
1279	2	2014-12-03 21:00:00	6	11	5	-2.72742	34.9995	1533
1279	2	2014-12-04 09:00:00	12	11	1	-2.7264	35.017	1534
1279	2	2014-12-04 15:00:00	6	11	3	-2.74607	35.0389	1535
1279	2	2014-12-04 21:00:00	6	11	5	-2.73845	35.0644	1536
1279	2	2014-12-05 05:00:00	8	11	5	-2.74577	35.0721	1537
1279	2	2014-12-05 09:00:00	4	11	1	-2.76438	35.0591	1538
1279	2	2014-12-05 15:00:00	6	11	3	-2.77388	35.0416	1539
1279	2	2014-12-05 21:00:00	6	11	5	-2.77443	35.0374	1540
1279	2	2014-12-06 09:00:00	12	11	1	-2.79008	35.0276	1541
1279	2	2014-12-06 15:00:00	6	11	3	-2.79808	35.0292	1542
1279	2	2014-12-06 21:00:00	6	11	5	-2.80167	35.0295	1543
1279	2	2014-12-07 09:00:00	12	11	1	-2.80215	35.0243	1544
1279	2	2014-12-07 15:00:00	6	11	3	-2.8083	35.0547	1545
1279	2	2014-12-07 21:00:00	6	11	5	-2.77782	35.0991	1546
1279	2	2014-12-08 09:00:00	12	11	1	-2.77733	35.0974	1547
1279	2	2014-12-08 15:00:00	6	11	3	-2.77885	35.0949	1548
1279	2	2014-12-08 21:00:00	6	11	5	-2.76603	35.0988	1549
1279	2	2014-12-09 09:00:00	12	11	1	-2.77143	35.1001	1550
1279	2	2014-12-09 15:00:00	6	11	3	-2.77145	35.1001	1551
1279	2	2014-12-09 21:00:00	6	11	5	-2.7681	35.1001	1552
1279	2	2014-12-10 05:00:00	8	11	5	-2.77347	35.1003	1553
1279	2	2014-12-10 09:00:00	4	11	1	-2.76547	35.0517	1554
1279	2	2014-12-10 15:00:00	6	11	3	-2.76915	35.0462	1555
1279	2	2014-12-10 21:00:00	6	11	5	-2.76857	35.0329	1556
1279	2	2014-12-11 09:00:00	12	11	1	-2.78923	35.007	1557
1279	2	2014-12-11 15:00:00	6	11	3	-2.79032	34.9963	1558
1279	2	2014-12-11 21:00:00	6	11	5	-2.7893	34.9968	1559
1279	2	2014-12-12 09:00:00	12	11	1	-2.77722	34.9835	1560
1279	2	2014-12-12 15:00:00	6	11	3	-2.77578	34.9808	1561
1279	2	2014-12-12 21:00:00	6	11	5	-2.76958	34.9848	1562
1279	2	2014-12-13 09:00:00	12	11	1	-2.77183	34.9828	1563
1279	2	2014-12-13 15:00:00	6	11	3	-2.7717	34.9835	1564
1279	2	2014-12-13 21:00:00	6	11	5	-2.7644	34.9893	1565
1279	2	2014-12-14 09:00:00	12	11	1	-2.80527	34.9551	1566
1279	2	2014-12-14 15:00:00	6	11	3	-2.83682	34.9555	1567
1279	2	2014-12-14 21:00:00	6	11	5	-2.83653	34.9582	1568
1279	2	2014-12-15 05:00:00	8	11	5	-2.83657	34.9581	1569
1279	2	2014-12-15 09:00:00	4	11	1	-2.83732	34.9455	1570
1279	2	2014-12-15 15:00:00	6	11	3	-2.83718	34.9431	1571
1279	2	2014-12-15 21:00:00	6	11	5	-2.84107	34.9372	1572
1279	2	2014-12-16 09:00:00	12	11	1	-2.83848	34.9311	1573
1279	2	2014-12-16 15:00:00	6	11	3	-2.84347	34.9275	1574
1279	2	2014-12-16 21:00:00	6	11	5	-2.84123	34.9233	1575
1279	2	2014-12-17 09:00:00	12	11	1	-2.84495	34.9039	1576
1279	2	2014-12-17 15:00:00	6	11	3	-2.84983	34.9014	1577
1279	2	2014-12-17 21:00:00	6	11	5	-2.84062	34.909	1578
1279	2	2014-12-18 09:00:00	12	11	1	-2.83655	34.9108	1579
1279	2	2014-12-18 15:00:00	6	11	3	-2.84493	34.9401	1580
1279	2	2014-12-18 21:00:00	6	11	5	-2.85928	34.9742	1581
1279	2	2014-12-19 09:00:00	12	11	1	-2.87432	35.0052	1582
1279	2	2014-12-19 15:00:00	6	11	3	-2.86563	35.0308	1583
1279	2	2014-12-19 21:00:00	6	11	5	-2.86187	35.0403	1584
1279	2	2014-12-20 05:00:00	8	11	5	-2.86182	35.0401	1585
1279	2	2014-12-20 09:00:00	4	11	1	-2.874	35.0672	1586
1279	2	2014-12-20 15:00:00	6	11	3	-2.88495	35.059	1587
1279	2	2014-12-20 21:00:00	6	11	5	-2.87842	35.0566	1588
1279	2	2014-12-21 09:00:00	12	11	1	-2.87278	35.0553	1589
1279	2	2014-12-21 15:00:00	6	11	3	-2.85277	35.0621	1590
1279	2	2014-12-21 21:00:00	6	11	5	-2.84403	35.0511	1591
1279	2	2014-12-22 09:00:00	12	11	1	-2.80623	35.0483	1592
1279	2	2014-12-22 15:00:00	6	11	3	-2.71012	35.035	1593
1279	2	2014-12-22 21:00:00	6	11	5	-2.67695	35.0442	1594
1279	2	2014-12-23 09:00:00	12	11	1	-2.67633	35.0474	1595
1279	2	2014-12-23 15:00:00	6	11	3	-2.675	35.0445	1596
1279	2	2014-12-23 21:00:00	6	11	5	-2.6667	35.0382	1597
1279	2	2014-12-24 09:00:00	12	11	1	-2.6775	35.0393	1598
1279	2	2014-12-24 15:00:00	6	11	3	-2.66325	35.0292	1599
1279	2	2014-12-24 21:00:00	6	11	5	-2.6535	35.0328	1600
1279	2	2014-12-25 05:00:00	8	11	5	-2.6535	35.0328	1601
1279	2	2014-12-25 09:00:00	4	11	1	-2.67725	35.0485	1602
1279	2	2014-12-25 15:00:00	6	11	3	-2.68152	35.035	1603
1279	2	2014-12-25 21:00:00	6	11	5	-2.68252	35.0339	1604
1279	2	2014-12-26 09:00:00	12	11	1	-2.67777	35.0386	1605
1279	2	2014-12-26 15:00:00	6	11	3	-2.67785	35.0407	1606
1279	2	2014-12-26 21:00:00	6	11	5	-2.6889	35.0398	1607
1279	2	2014-12-27 09:00:00	12	11	1	-2.68723	35.0411	1608
1279	2	2014-12-27 15:00:00	6	11	3	-2.69137	35.0384	1609
1279	2	2014-12-27 21:00:00	6	11	5	-2.68247	35.034	1610
1279	2	2014-12-28 09:00:00	12	11	1	-2.6859	35.0375	1611
1279	2	2014-12-28 15:00:00	6	11	3	-2.68825	35.0387	1612
1279	2	2014-12-28 21:00:00	6	11	5	-2.69323	35.0404	1613
1279	2	2014-12-29 09:00:00	12	11	1	-2.68597	35.0586	1614
1279	2	2014-12-29 15:00:00	6	11	3	-2.68797	35.064	1615
1279	2	2014-12-29 21:00:00	6	11	5	-2.68357	35.0617	1616
1279	2	2014-12-30 05:00:00	8	11	5	-2.6789	35.0597	1617
1279	2	2014-12-30 09:00:00	4	11	1	-2.67677	35.0709	1618
1279	2	2014-12-30 15:00:00	6	11	3	-2.67818	35.0625	1619
1279	2	2014-12-30 21:00:00	6	11	5	-2.67982	35.0538	1620
1279	2	2014-12-31 09:00:00	12	11	1	-2.68373	35.0605	1621
1279	2	2014-12-31 15:00:00	6	11	3	-2.68347	35.0595	1622
1279	2	2014-12-31 21:00:00	6	11	5	-2.67743	35.0393	1623
1279	2	2015-01-01 09:00:00	12	11	1	-2.6778	35.0433	1624
1279	2	2015-01-01 15:00:00	6	11	3	-2.66803	35.0383	1625
1279	2	2015-01-01 21:00:00	6	11	5	-2.6678	35.0376	1626
1279	2	2015-01-02 09:00:00	12	11	1	-2.67738	35.0431	1627
1279	2	2015-01-02 15:00:00	6	11	3	-2.67622	35.0418	1628
1279	2	2015-01-02 21:00:00	6	11	5	-2.6667	35.0384	1629
1279	2	2015-01-03 09:00:00	12	11	1	-2.6755	35.0425	1630
1279	2	2015-01-03 15:00:00	6	11	3	-2.67628	35.0411	1631
1279	2	2015-01-03 21:00:00	6	11	5	-2.67728	35.0395	1632
1279	2	2015-01-04 05:00:00	8	11	5	-2.67732	35.0395	1633
1279	2	2015-01-04 09:00:00	4	11	1	-2.68142	35.0414	1634
1279	2	2015-01-04 15:00:00	6	11	3	-2.68183	35.04	1635
1279	2	2015-01-04 21:00:00	6	11	5	-2.68992	35.0374	1636
1279	2	2015-01-05 09:00:00	12	11	1	-2.68072	35.0351	1637
1279	2	2015-01-05 15:00:00	6	11	3	-2.68543	35.0346	1638
1279	2	2015-01-05 21:00:00	6	11	5	-2.68877	35.0365	1639
1279	2	2015-01-06 09:00:00	12	11	1	-2.68222	35.0391	1640
1279	2	2015-01-06 15:00:00	6	11	3	-2.67878	35.04	1641
1279	2	2015-01-06 21:00:00	6	11	5	-2.68132	35.0346	1642
1279	2	2015-01-07 09:00:00	12	11	1	-2.68018	35.0318	1643
1279	2	2015-01-07 15:00:00	6	11	3	-2.67385	35.0209	1644
1279	2	2015-01-07 21:00:00	6	11	5	-2.67363	35.0203	1645
1279	2	2015-01-08 09:00:00	12	11	1	-2.67557	35.0277	1646
1279	2	2015-01-08 15:00:00	6	11	3	-2.67953	35.0365	1647
1279	2	2015-01-08 21:00:00	6	11	5	-2.67277	35.0596	1648
1279	2	2015-01-09 05:00:00	8	11	5	-2.67297	35.0603	1649
1279	2	2015-01-09 09:00:00	4	11	1	-2.66083	35.116	1650
1279	2	2015-01-09 15:00:00	6	11	3	-2.64493	35.1279	1651
1279	2	2015-01-09 21:00:00	6	11	5	-2.63655	35.1287	1652
1279	2	2015-01-10 09:00:00	12	11	1	-2.63087	35.13	1653
1279	2	2015-01-10 15:00:00	6	11	3	-2.63352	35.1281	1654
1279	2	2015-01-10 21:00:00	6	11	5	-2.63697	35.1303	1655
1279	2	2015-01-11 09:00:00	12	11	1	-2.6581	35.1151	1656
1279	2	2015-01-11 15:00:00	6	11	3	-2.65313	35.0765	1657
1279	2	2015-01-11 21:00:00	6	11	5	-2.6681	35.0598	1658
1279	2	2015-01-12 09:00:00	12	11	1	-2.67533	35.0474	1659
1279	2	2015-01-12 15:00:00	6	11	3	-2.6741	35.0387	1660
1279	2	2015-01-12 21:00:00	6	11	5	-2.66812	35.0377	1661
1279	2	2015-01-13 09:00:00	12	11	1	-2.66413	35.0185	1662
1279	2	2015-01-13 15:00:00	6	11	3	-2.66	34.9866	1663
1279	2	2015-01-13 21:00:00	6	11	5	-2.66092	34.9843	1664
1279	2	2015-01-14 05:00:00	8	11	5	-2.66095	34.9843	1665
1279	2	2015-01-14 09:00:00	4	11	1	-2.66323	34.9746	1666
1279	2	2015-01-14 15:00:00	6	11	3	-2.66163	34.9759	1667
1279	2	2015-01-14 21:00:00	6	11	5	-2.66322	34.9765	1668
1279	2	2015-01-15 09:00:00	12	11	1	-2.65818	34.9706	1669
1279	2	2015-01-15 15:00:00	6	11	3	-2.65752	34.9715	1670
1279	2	2015-01-15 21:00:00	6	11	5	-2.65748	34.9716	1671
1279	2	2015-01-16 09:00:00	12	11	1	-2.65752	34.9715	1672
1279	2	2015-01-16 15:00:00	6	11	3	-2.65778	34.9713	1673
1279	2	2015-01-16 21:00:00	6	11	5	-2.65748	34.9716	1674
1279	2	2015-01-17 09:00:00	12	11	1	-2.65753	34.9715	1675
1279	2	2015-01-17 15:00:00	6	11	3	-2.6575	34.9715	1676
1279	2	2015-01-17 21:00:00	6	11	5	-2.65747	34.9715	1677
1279	2	2015-01-18 09:00:00	12	11	1	-2.6575	34.9715	1678
1279	2	2015-01-18 15:00:00	6	11	3	-2.65753	34.9711	1679
1279	2	2015-01-18 21:00:00	6	11	5	-2.65748	34.9715	1680
1279	2	2015-01-19 05:00:00	8	11	5	-2.6575	34.9715	1681
1279	2	2015-01-19 09:00:00	4	11	1	-2.65752	34.9715	1682
1279	2	2015-01-19 15:00:00	6	11	3	-2.65753	34.9714	1683
1279	2	2015-01-19 21:00:00	6	11	5	-2.65748	34.9715	1684
1279	2	2015-01-20 09:00:00	12	11	1	-2.65752	34.9715	1685
1279	2	2015-01-20 15:00:00	6	11	3	-2.6575	34.9716	1686
1279	2	2015-01-20 21:00:00	6	11	5	-2.65747	34.9716	1687
1279	2	2015-01-21 09:00:00	12	11	1	-2.6575	34.9715	1688
1279	2	2015-01-21 15:00:00	6	11	3	-2.65747	34.9716	1689
1279	2	2015-01-21 21:00:00	6	11	5	-2.65748	34.9715	1690
1279	2	2015-01-22 09:00:00	12	11	1	-2.6575	34.9715	1691
1279	2	2015-01-22 15:00:00	6	11	3	-2.65752	34.9715	1692
1279	2	2015-01-22 21:00:00	6	11	5	-2.65748	34.9716	1693
1279	2	2015-01-23 09:00:00	12	11	1	-2.6575	34.9715	1694
1279	2	2015-01-23 15:00:00	6	11	3	-2.65752	34.9715	1695
1279	2	2015-01-23 21:00:00	6	11	5	-2.65747	34.9716	1696
1279	2	2015-01-24 05:00:00	8	11	5	-2.6575	34.9715	1697
1279	2	2015-01-24 09:00:00	4	11	1	-2.65752	34.9715	1698
1280	2	2014-02-22 10:00:00		12	6	-2.68647	35.0825	1699
1280	2	2014-02-23 10:00:00	24	12	6	-2.68208	35.0596	1700
1280	2	2014-02-24 10:00:00	24	12	6	-2.68308	35.0564	1701
1280	2	2014-02-25 10:00:00	24	12	6	-2.66205	35.0243	1702
1280	2	2014-02-26 05:00:00	19	12	5	-2.69468	35.0416	1703
1280	2	2014-02-26 17:00:00	12	12	4	-2.74502	35.0533	1704
1280	2	2014-02-27 05:00:00	12	12	5	-2.74517	35.0542	1705
1280	2	2014-02-27 17:00:00	12	12	4	-2.74692	35.0465	1706
1280	2	2014-02-28 05:00:00	12	12	5	-2.75118	35.0461	1707
1280	2	2014-02-28 17:00:00	12	12	4	-2.75678	35.0415	1708
1280	2	2014-03-01 05:00:00	12	12	5	-2.75912	35.042	1709
1280	2	2014-03-01 17:00:00	12	12	4	-2.77203	35.0568	1710
1280	2	2014-03-02 05:00:00	12	12	5	-2.77178	35.0584	1711
1280	2	2014-03-02 17:00:00	12	12	4	-2.75978	35.0454	1712
1280	2	2014-03-03 05:00:00	12	12	5	-2.75867	35.0481	1713
1280	2	2014-03-03 17:00:00	12	12	4	-2.75157	35.0383	1714
1280	2	2014-03-04 05:00:00	12	12	5	-2.75537	35.0424	1715
1280	2	2014-03-04 09:00:00	4	12	1	-2.7452	35.047	1716
1280	2	2014-03-04 15:00:00	6	12	3	-2.74363	35.0463	1717
1280	2	2014-03-04 21:00:00	6	12	5	-2.7501	35.0494	1718
1280	2	2014-03-05 09:00:00	12	12	1	-2.75455	35.0508	1719
1280	2	2014-03-05 15:00:00	6	12	3	-2.7576	35.0525	1720
1280	2	2014-03-05 21:00:00	6	12	5	-2.75685	35.0494	1721
1280	2	2014-03-06 09:00:00	12	12	1	-2.75045	35.0504	1722
1280	2	2014-03-06 15:00:00	6	12	3	-2.7603	35.0444	1723
1280	2	2014-03-06 21:00:00	6	12	5	-2.75248	35.0446	1724
1280	2	2014-03-07 09:00:00	12	12	1	-2.73083	35.0678	1725
1280	2	2014-03-07 15:00:00	6	12	3	-2.73992	35.0645	1726
1280	2	2014-03-07 21:00:00	6	12	5	-2.74967	35.0695	1727
1280	2	2014-03-08 09:00:00	12	12	1	-2.7463	35.0723	1728
1280	2	2014-03-08 15:00:00	6	12	3	-2.7509	35.0662	1729
1280	2	2014-03-08 21:00:00	6	12	5	-2.75447	35.0653	1730
1280	2	2014-03-09 05:00:00	8	12	5	-2.75395	35.0649	1731
1280	2	2014-03-09 09:00:00	4	12	1	-2.74858	35.0675	1732
1280	2	2014-03-09 15:00:00	6	12	3	-2.7453	35.0719	1733
1280	2	2014-03-09 21:00:00	6	12	5	-2.74937	35.0694	1734
1280	2	2014-03-10 09:00:00	12	12	1	-2.7483	35.067	1735
1280	2	2014-03-10 15:00:00	6	12	3	-2.74587	35.0662	1736
1280	2	2014-03-10 21:00:00	6	12	5	-2.75288	35.0676	1737
1280	2	2014-03-11 09:00:00	12	12	1	-2.74817	35.062	1738
1280	2	2014-03-11 15:00:00	6	12	3	-2.7515	35.0647	1739
1280	2	2014-03-11 21:00:00	6	12	5	-2.75518	35.0606	1740
1280	2	2014-03-12 09:00:00	12	12	1	-2.75665	35.0535	1741
1280	2	2014-03-12 15:00:00	6	12	3	-2.75605	35.0615	1742
1280	2	2014-03-12 21:00:00	6	12	5	-2.75598	35.0599	1743
1280	2	2014-03-13 09:00:00	12	12	1	-2.76547	35.0637	1744
1280	2	2014-03-13 15:00:00	6	12	3	-2.76762	35.055	1745
1280	2	2014-03-13 21:00:00	6	12	5	-2.7713	35.0564	1746
1280	2	2014-03-14 05:00:00	8	12	5	-2.77163	35.0564	1747
1280	2	2014-03-14 09:00:00	4	12	1	-2.76917	35.0673	1748
1280	2	2014-03-14 15:00:00	6	12	3	-2.76837	35.0545	1749
1280	2	2014-03-14 21:00:00	6	12	5	-2.76688	35.0391	1750
1280	2	2014-03-15 09:00:00	12	12	1	-2.75618	35.0327	1751
1280	2	2014-03-15 15:00:00	6	12	3	-2.74615	35.0283	1752
1280	2	2014-03-15 21:00:00	6	12	5	-2.75182	35.0456	1753
1280	2	2014-03-16 09:00:00	12	12	1	-2.74848	35.0467	1754
1280	2	2014-03-16 15:00:00	6	12	3	-2.75012	35.056	1755
1280	2	2014-03-16 21:00:00	6	12	5	-2.75892	35.0655	1756
1280	2	2014-03-17 09:00:00	12	12	1	-2.75713	35.0618	1757
1280	2	2014-03-17 15:00:00	6	12	3	-2.748	35.0574	1758
1280	2	2014-03-17 21:00:00	6	12	5	-2.75908	35.0585	1759
1280	2	2014-03-18 09:00:00	12	12	1	-2.76992	35.0527	1760
1280	2	2014-03-18 15:00:00	6	12	3	-2.7614	35.0622	1761
1280	2	2014-03-18 21:00:00	6	12	5	-2.75593	35.0641	1762
1280	2	2014-03-19 05:00:00	8	12	5	-2.75622	35.0642	1763
1280	2	2014-03-19 09:00:00	4	12	1	-2.75702	35.0596	1764
1280	2	2014-03-19 15:00:00	6	12	3	-2.75953	35.0526	1765
1280	2	2014-03-19 21:00:00	6	12	5	-2.75668	35.0479	1766
1280	2	2014-03-20 09:00:00	12	12	1	-2.7621	35.0487	1767
1280	2	2014-03-20 15:00:00	6	12	3	-2.75498	35.0471	1768
1280	2	2014-03-20 21:00:00	6	12	5	-2.75172	35.0479	1769
1280	2	2014-03-21 09:00:00	12	12	1	-2.75145	35.0378	1770
1280	2	2014-03-21 15:00:00	6	12	3	-2.74447	35.0434	1771
1280	2	2014-03-21 21:00:00	6	12	5	-2.74762	35.0517	1772
1280	2	2014-03-22 09:00:00	12	12	1	-2.73225	35.0624	1773
1280	2	2014-03-22 15:00:00	6	12	3	-2.72483	35.0543	1774
1280	2	2014-03-22 21:00:00	6	12	5	-2.69833	35.0554	1775
1280	2	2014-03-23 09:00:00	12	12	1	-2.68688	35.0635	1776
1280	2	2014-03-23 15:00:00	6	12	3	-2.68307	35.065	1777
1280	2	2014-03-23 21:00:00	6	12	5	-2.68627	35.0648	1778
1280	2	2014-03-24 05:00:00	8	12	5	-2.68632	35.0648	1779
1280	2	2014-03-24 09:00:00	4	12	1	-2.68042	35.0586	1780
1280	2	2014-03-24 15:00:00	6	12	3	-2.67365	35.0565	1781
1280	2	2014-03-24 21:00:00	6	12	5	-2.66877	35.0563	1782
1280	2	2014-03-25 09:00:00	12	12	1	-2.66467	35.0653	1783
1280	2	2014-03-25 15:00:00	6	12	3	-2.64055	35.0761	1784
1280	2	2014-03-25 21:00:00	6	12	5	-2.62623	35.0691	1785
1280	2	2014-03-26 09:00:00	12	12	1	-2.62272	35.0746	1786
1280	2	2014-03-26 15:00:00	6	12	3	-2.64328	35.0863	1787
1280	2	2014-03-26 21:00:00	6	12	5	-2.64953	35.0885	1788
1280	2	2014-03-27 09:00:00	12	12	1	-2.66058	35.087	1789
1280	2	2014-03-27 15:00:00	6	12	3	-2.67823	35.0685	1790
1280	2	2014-03-27 21:00:00	6	12	5	-2.66317	35.0526	1791
1280	2	2014-03-28 09:00:00	12	12	1	-2.67005	35.0539	1792
1280	2	2014-03-28 15:00:00	6	12	3	-2.67225	35.0463	1793
1280	2	2014-03-28 21:00:00	6	12	5	-2.66868	35.037	1794
1280	2	2014-03-29 05:00:00	8	12	5	-2.66875	35.0369	1795
1280	2	2014-03-29 09:00:00	4	12	1	-2.66793	35.0399	1796
1280	2	2014-03-29 15:00:00	6	12	3	-2.67243	35.0547	1797
1280	2	2014-03-29 21:00:00	6	12	5	-2.67162	35.0504	1798
1280	2	2014-03-30 09:00:00	12	12	1	-2.67642	35.0597	1799
1280	2	2014-03-30 15:00:00	6	12	3	-2.67037	35.0581	1800
1280	2	2014-03-30 21:00:00	6	12	5	-2.66962	35.0498	1801
1280	2	2014-03-31 09:00:00	12	12	1	-2.66152	35.0719	1802
1280	2	2014-03-31 15:00:00	6	12	3	-2.64845	35.0795	1803
1280	2	2014-03-31 21:00:00	6	12	5	-2.64893	35.0866	1804
1280	2	2014-04-01 09:00:00	12	12	1	-2.63417	35.1152	1805
1280	2	2014-04-01 15:00:00	6	12	3	-2.6222	35.1072	1806
1280	2	2014-04-01 21:00:00	6	12	5	-2.61485	35.1108	1807
1280	2	2014-04-02 09:00:00	12	12	1	-2.60135	35.1036	1808
1280	2	2014-04-02 15:00:00	6	12	3	-2.60603	35.1019	1809
1280	2	2014-04-02 21:00:00	6	12	5	-2.62643	35.113	1810
1280	2	2014-04-03 05:00:00	8	12	5	-2.62743	35.1121	1811
1280	2	2014-04-03 09:00:00	4	12	1	-2.60782	35.1299	1812
1280	2	2014-04-03 15:00:00	6	12	3	-2.60398	35.1261	1813
1280	2	2014-04-03 21:00:00	6	12	5	-2.6073	35.1258	1814
1280	2	2014-04-04 09:00:00	12	12	1	-2.62172	35.1078	1815
1280	2	2014-04-04 15:00:00	6	12	3	-2.62523	35.1065	1816
1280	2	2014-04-04 21:00:00	6	12	5	-2.64113	35.0909	1817
1280	2	2014-04-05 09:00:00	12	12	1	-2.65917	35.0857	1818
1280	2	2014-04-05 15:00:00	6	12	3	-2.65868	35.0849	1819
1280	2	2014-04-05 21:00:00	6	12	5	-2.67788	35.0723	1820
1280	2	2014-04-06 09:00:00	12	12	1	-2.67085	35.0808	1821
1280	2	2014-04-06 15:00:00	6	12	3	-2.6732	35.0749	1822
1280	2	2014-04-06 21:00:00	6	12	5	-2.68108	35.0747	1823
1280	2	2014-04-07 09:00:00	12	12	1	-2.686	35.0782	1824
1280	2	2014-04-07 15:00:00	6	12	3	-2.68807	35.072	1825
1280	2	2014-04-07 21:00:00	6	12	5	-2.69103	35.0738	1826
1280	2	2014-04-08 05:00:00	8	12	5	-2.69103	35.0739	1827
1280	2	2014-04-08 09:00:00	4	12	1	-2.67367	35.0753	1828
1280	2	2014-04-08 15:00:00	6	12	3	-2.67322	35.0732	1829
1280	2	2014-04-08 21:00:00	6	12	5	-2.6827	35.0801	1830
1280	2	2014-04-09 09:00:00	12	12	1	-2.67023	35.062	1831
1280	2	2014-04-09 15:00:00	6	12	3	-2.67258	35.0588	1832
1280	2	2014-04-09 21:00:00	6	12	5	-2.67878	35.0628	1833
1280	2	2014-04-10 09:00:00	12	12	1	-2.66825	35.0624	1834
1280	2	2014-04-10 15:00:00	6	12	3	-2.6719	35.0705	1835
1280	2	2014-04-10 21:00:00	6	12	5	-2.67465	35.0779	1836
1280	2	2014-04-11 09:00:00	12	12	1	-2.66885	35.0678	1837
1280	2	2014-04-11 15:00:00	6	12	3	-2.67242	35.0622	1838
1280	2	2014-04-11 21:00:00	6	12	5	-2.67768	35.0621	1839
1280	2	2014-04-12 09:00:00	12	12	1	-2.66782	35.0799	1840
1280	2	2014-04-12 15:00:00	6	12	3	-2.65327	35.0845	1841
1280	2	2014-04-12 21:00:00	6	12	5	-2.65588	35.093	1842
1280	2	2014-04-13 05:00:00	8	12	5	-2.65725	35.0962	1843
1280	2	2014-04-13 15:00:00	10	12	3	-2.65407	35.0863	1844
1280	2	2014-04-13 21:00:00	6	12	5	-2.65372	35.0876	1845
1280	2	2014-04-14 09:00:00	12	12	1	-2.64843	35.0994	1846
1280	2	2014-04-14 15:00:00	6	12	3	-2.64687	35.0927	1847
1280	2	2014-04-14 21:00:00	6	12	5	-2.63665	35.0984	1848
1280	2	2014-04-15 09:00:00	12	12	1	-2.64073	35.0912	1849
1280	2	2014-04-15 15:00:00	6	12	3	-2.6453	35.0874	1850
1280	2	2014-04-15 21:00:00	6	12	5	-2.63428	35.0985	1851
1280	2	2014-04-16 09:00:00	12	12	1	-2.63317	35.1009	1852
1280	2	2014-04-16 15:00:00	6	12	3	-2.63117	35.1015	1853
1280	2	2014-04-16 21:00:00	6	12	5	-2.63582	35.0988	1854
1280	2	2014-04-17 09:00:00	12	12	1	-2.6391	35.0962	1855
1280	2	2014-04-17 15:00:00	6	12	3	-2.63682	35.0986	1856
1280	2	2014-04-17 21:00:00	6	12	5	-2.63537	35.1012	1857
1280	2	2014-04-18 05:00:00	8	12	5	-2.63593	35.1	1858
1280	2	2014-04-18 09:00:00	4	12	1	-2.64003	35.0944	1859
1280	2	2014-04-18 15:00:00	6	12	3	-2.6396	35.0979	1860
1280	2	2014-04-18 21:00:00	6	12	5	-2.63552	35.1061	1861
1280	2	2014-04-19 09:00:00	12	12	1	-2.6359	35.0974	1862
1280	2	2014-04-19 15:00:00	6	12	3	-2.64248	35.0872	1863
1280	2	2014-04-19 21:00:00	6	12	5	-2.64848	35.0766	1864
1280	2	2014-04-20 09:00:00	12	12	1	-2.65165	35.0798	1865
1280	2	2014-04-20 15:00:00	6	12	3	-2.65295	35.0851	1866
1280	2	2014-04-20 21:00:00	6	12	5	-2.6528	35.0905	1867
1280	2	2014-04-21 09:00:00	12	12	1	-2.6428	35.0918	1868
1280	2	2014-04-21 15:00:00	6	12	3	-2.642	35.0949	1869
1280	2	2014-04-21 21:00:00	6	12	5	-2.6391	35.1028	1870
1280	2	2014-04-22 09:00:00	12	12	1	-2.62837	35.1001	1871
1280	2	2014-04-22 15:00:00	6	12	3	-2.63163	35.0982	1872
1280	2	2014-04-22 21:00:00	6	12	5	-2.64317	35.0993	1873
1280	2	2014-04-23 05:00:00	8	12	5	-2.64327	35.0994	1874
1280	2	2014-04-23 09:00:00	4	12	1	-2.64633	35.0968	1875
1280	2	2014-04-23 15:00:00	6	12	3	-2.64308	35.0909	1876
1280	2	2014-04-23 21:00:00	6	12	5	-2.63812	35.1	1877
1280	2	2014-04-24 09:00:00	12	12	1	-2.63838	35.0982	1878
1280	2	2014-04-24 15:00:00	6	12	3	-2.6457	35.0892	1879
1280	2	2014-04-24 21:00:00	6	12	5	-2.6449	35.0993	1880
1280	2	2014-04-25 09:00:00	12	12	1	-2.6405	35.0907	1881
1280	2	2014-04-25 15:00:00	6	12	3	-2.64762	35.0922	1882
1280	2	2014-04-25 21:00:00	6	12	5	-2.65322	35.0849	1883
1280	2	2014-04-26 09:00:00	12	12	1	-2.65177	35.0795	1884
1280	2	2014-04-26 15:00:00	6	12	3	-2.6562	35.0849	1885
1280	2	2014-04-26 21:00:00	6	12	5	-2.66507	35.0931	1886
1280	2	2014-04-27 09:00:00	12	12	1	-2.65767	35.0801	1887
1280	2	2014-04-27 15:00:00	6	12	3	-2.65172	35.0806	1888
1280	2	2014-04-27 21:00:00	6	12	5	-2.65503	35.0886	1889
1280	2	2014-04-28 05:00:00	8	12	5	-2.65407	35.0868	1890
1280	2	2014-04-28 09:00:00	4	12	1	-2.6519	35.0831	1891
1280	2	2014-04-28 15:00:00	6	12	3	-2.6518	35.0791	1892
1280	2	2014-04-28 21:00:00	6	12	5	-2.65612	35.0849	1893
1280	2	2014-04-29 09:00:00	12	12	1	-2.6482	35.0818	1894
1280	2	2014-04-29 15:00:00	6	12	3	-2.64363	35.0801	1895
1280	2	2014-04-29 21:00:00	6	12	5	-2.64485	35.0836	1896
1280	2	2014-04-30 09:00:00	12	12	1	-2.64767	35.0835	1897
1280	2	2014-04-30 15:00:00	6	12	3	-2.64617	35.0818	1898
1280	2	2014-04-30 21:00:00	6	12	5	-2.64538	35.0838	1899
1280	2	2014-05-01 09:00:00	12	12	1	-2.65273	35.0778	1900
1280	2	2014-05-01 15:00:00	6	12	3	-2.64917	35.0742	1901
1280	2	2014-05-01 21:00:00	6	12	5	-2.6518	35.0727	1902
1280	2	2014-05-02 09:00:00	12	12	1	-2.65725	35.0731	1903
1280	2	2014-05-02 15:00:00	6	12	3	-2.66373	35.0684	1904
1280	2	2014-05-02 21:00:00	6	12	5	-2.66912	35.0564	1905
1280	2	2014-05-03 09:00:00	12	12	1	-2.66912	35.0564	1906
1280	2	2014-05-03 15:00:00	6	12	3	-2.66542	35.054	1907
1280	2	2014-05-03 21:00:00	6	12	5	-2.67033	35.05	1908
1280	2	2014-05-04 09:00:00	12	12	1	-2.66638	35.0549	1909
1280	2	2014-05-04 15:00:00	6	12	3	-2.66407	35.0543	1910
1280	2	2014-05-04 21:00:00	6	12	5	-2.66872	35.0567	1911
1280	2	2014-05-05 09:00:00	12	12	1	-2.66097	35.0582	1912
1280	2	2014-05-05 15:00:00	6	12	3	-2.66375	35.0514	1913
1280	2	2014-05-05 21:00:00	6	12	5	-2.66662	35.0385	1914
1280	2	2014-05-06 09:00:00	12	12	1	-2.66422	35.0543	1915
1280	2	2014-05-06 15:00:00	6	12	3	-2.66313	35.0553	1916
1280	2	2014-05-06 21:00:00	6	12	5	-2.66975	35.0558	1917
1280	2	2014-05-07 09:00:00	12	12	1	-2.6728	35.0602	1918
1280	2	2014-05-07 15:00:00	6	12	3	-2.67647	35.0613	1919
1280	2	2014-05-08 05:00:00	14	12	5	-2.68307	35.0638	1920
1280	2	2014-05-08 09:00:00	4	12	1	-2.68022	35.0591	1921
1280	2	2014-05-08 15:00:00	6	12	3	-2.68112	35.0571	1922
1280	2	2014-05-08 21:00:00	6	12	5	-2.68325	35.0654	1923
1280	2	2014-05-09 09:00:00	12	12	1	-2.67662	35.066	1924
1280	2	2014-05-09 15:00:00	6	12	3	-2.67633	35.066	1925
1280	2	2014-05-09 21:00:00	6	12	5	-2.68297	35.063	1926
1280	2	2014-05-10 09:00:00	12	12	1	-2.68817	35.0604	1927
1280	2	2014-05-10 15:00:00	6	12	3	-2.69322	35.0466	1928
1280	2	2014-05-10 21:00:00	6	12	5	-2.69303	35.0402	1929
1280	2	2014-05-11 09:00:00	12	12	1	-2.6877	35.0396	1930
1280	2	2014-05-11 15:00:00	6	12	3	-2.68862	35.0402	1931
1280	2	2014-05-11 21:00:00	6	12	5	-2.69087	35.0386	1932
1280	2	2014-05-12 09:00:00	12	12	1	-2.70087	35.0485	1933
1280	2	2014-05-12 15:00:00	6	12	3	-2.7078	35.0496	1934
1280	2	2014-05-12 21:00:00	6	12	5	-2.70028	35.051	1935
1280	2	2014-05-13 05:00:00	8	12	5	-2.70023	35.051	1936
1280	2	2014-05-13 09:00:00	4	12	1	-2.71605	35.0554	1937
1280	2	2014-05-13 15:00:00	6	12	3	-2.707	35.0592	1938
1280	2	2014-05-13 21:00:00	6	12	5	-2.70027	35.0551	1939
1280	2	2014-05-14 09:00:00	12	12	1	-2.7044	35.0518	1940
1280	2	2014-05-14 15:00:00	6	12	3	-2.70767	35.0496	1941
1280	2	2014-05-14 21:00:00	6	12	5	-2.7008	35.051	1942
1280	2	2014-05-15 09:00:00	12	12	1	-2.70108	35.0453	1943
1280	2	2014-05-15 15:00:00	6	12	3	-2.70007	35.0446	1944
1280	2	2014-05-15 21:00:00	6	12	5	-2.6978	35.0452	1945
1280	2	2014-05-16 09:00:00	12	12	1	-2.73382	35.0425	1946
1280	2	2014-05-16 15:00:00	6	12	3	-2.72852	35.0432	1947
1280	2	2014-05-16 21:00:00	6	12	5	-2.73012	35.0536	1948
1280	2	2014-05-17 09:00:00	12	12	1	-2.7175	35.0575	1949
1280	2	2014-05-17 15:00:00	6	12	3	-2.7143	35.0555	1950
1280	2	2014-05-17 21:00:00	6	12	5	-2.70242	35.0536	1951
1280	2	2014-05-18 05:00:00	8	12	5	-2.70205	35.0532	1952
1280	2	2014-05-18 09:00:00	4	12	1	-2.709	35.0579	1953
1280	2	2014-05-18 15:00:00	6	12	3	-2.7027	35.0564	1954
1280	2	2014-05-18 21:00:00	6	12	5	-2.70122	35.0543	1955
1280	2	2014-05-19 09:00:00	12	12	1	-2.69435	35.0527	1956
1280	2	2014-05-19 15:00:00	6	12	3	-2.69503	35.0453	1957
1280	2	2014-05-19 21:00:00	6	12	5	-2.69543	35.043	1958
1280	2	2014-05-20 09:00:00	12	12	1	-2.69598	35.0447	1959
1280	2	2014-05-20 15:00:00	6	12	3	-2.68618	35.039	1960
1280	2	2014-05-20 21:00:00	6	12	5	-2.68947	35.0387	1961
1280	2	2014-05-21 09:00:00	12	12	1	-2.68132	35.0417	1962
1280	2	2014-05-21 15:00:00	6	12	3	-2.68988	35.0405	1963
1280	2	2014-05-21 21:00:00	6	12	5	-2.69578	35.0429	1964
1280	2	2014-05-22 09:00:00	12	12	1	-2.7036	35.0498	1965
1280	2	2014-05-22 15:00:00	6	12	3	-2.7064	35.0498	1966
1280	2	2014-05-22 21:00:00	6	12	5	-2.70048	35.0559	1967
1280	2	2014-05-23 05:00:00	8	12	5	-2.70057	35.0559	1968
1280	2	2014-05-23 09:00:00	4	12	1	-2.71195	35.0568	1969
1280	2	2014-05-23 15:00:00	6	12	3	-2.71463	35.0496	1970
1280	2	2014-05-23 21:00:00	6	12	5	-2.727	35.0426	1971
1280	2	2014-05-24 09:00:00	12	12	1	-2.71302	35.0548	1972
1280	2	2014-05-24 15:00:00	6	12	3	-2.7079	35.0575	1973
1280	2	2014-05-24 21:00:00	6	12	5	-2.70178	35.0531	1974
1280	2	2014-05-25 09:00:00	12	12	1	-2.70797	35.0514	1975
1280	2	2014-05-25 15:00:00	6	12	3	-2.70157	35.056	1976
1280	2	2014-05-25 21:00:00	6	12	5	-2.69833	35.0539	1977
1280	2	2014-05-26 09:00:00	12	12	1	-2.69648	35.0496	1978
1280	2	2014-05-26 15:00:00	6	12	3	-2.69408	35.0447	1979
1280	2	2014-05-26 21:00:00	6	12	5	-2.69447	35.0423	1980
1280	2	2014-05-27 09:00:00	12	12	1	-2.6958	35.0375	1981
1280	2	2014-05-27 15:00:00	6	12	3	-2.69693	35.0379	1982
1280	2	2014-05-27 21:00:00	6	12	5	-2.69268	35.0392	1983
1280	2	2014-05-28 05:00:00	8	12	5	-2.69265	35.0392	1984
1280	2	2014-05-28 09:00:00	4	12	1	-2.69668	35.0463	1985
1280	2	2014-05-28 15:00:00	6	12	3	-2.69507	35.0451	1986
1280	2	2014-05-28 21:00:00	6	12	5	-2.67605	35.0378	1987
1280	2	2014-05-29 09:00:00	12	12	1	-2.69175	35.0405	1988
1280	2	2014-05-29 15:00:00	6	12	3	-2.69773	35.0408	1989
1280	2	2014-05-29 21:00:00	6	12	5	-2.69068	35.0384	1990
1280	2	2014-05-30 09:00:00	12	12	1	-2.70257	35.0435	1991
1280	2	2014-05-30 15:00:00	6	12	3	-2.70117	35.0467	1992
1280	2	2014-05-30 21:00:00	6	12	5	-2.69467	35.0424	1993
1280	2	2014-05-31 09:00:00	12	12	1	-2.70658	35.0418	1994
1280	2	2014-05-31 15:00:00	6	12	3	-2.71283	35.0358	1995
1280	2	2014-05-31 21:00:00	6	12	5	-2.71455	35.0332	1996
1280	2	2014-06-01 09:00:00	12	12	1	-2.70963	35.0352	1997
1280	2	2014-06-01 15:00:00	6	12	3	-2.70433	35.0355	1998
1280	2	2014-06-01 21:00:00	6	12	5	-2.71197	35.031	1999
[truncated: 3,881 more rows]
